# Supplementary material for: N-Cyclo­heptyl­idene-N′-(2,4-dinitro­phenyl)hydrazine
Source: Acta Crystallogr Sect E Struct Rep Online. 2009 Jan 23;65(Pt 2):o382. doi: 10.1107/S1600536809002657 (PMC2968402; doi:10.1107/S1600536809002657)
Supplement: Supplementary file 2 [file e-65-0o382-Isup2.hkl]

# 
# h,k,l, Fc-squared, Fo-squared, sigma(Fo-squared) and status flag 
# 
data_I
_shelx_title ' a in P2(1)/n' 
_shelx_refln_list_code          4 
_shelx_F_calc_maximum      256.73 
_exptl_crystal_F_000       616.00 
_reflns_d_resolution_high  0.6196 
 
loop_ 
 _symmetry_equiv_pos_as_xyz 
 'x, y, z' 
 '-x+1/2, y+1/2, -z+1/2' 
 '-x, -y, -z' 
 'x-1/2, -y-1/2, z-1/2' 
 
_cell_length_a     6.9721 
_cell_length_b    23.7359 
_cell_length_c     8.2274 
_cell_angle_alpha  90.000 
_cell_angle_beta  102.351 
_cell_angle_gamma  90.000 
 
_shelx_F_squared_multiplier     1.000 
 
loop_ 
 _refln_index_h 
 _refln_index_k 
 _refln_index_l 
 _refln_F_squared_calc 
 _refln_F_squared_meas 
 _refln_F_squared_sigma 
 _refln_observed_status 
   2   0   0     1160.37     1082.96     10.67 o 
   4   0   0        0.73        0.23      0.38 o 
   6   0   0      129.47      137.55      4.09 o 
   8   0   0       19.53       19.92      2.11 o 
  10   0   0       17.14       19.43      5.91 o 
   1   1   0     1275.64     1257.38      8.97 o 
   2   1   0       80.17      100.83      1.06 o 
   3   1   0       89.94       93.27      1.45 o 
   4   1   0      205.42      191.59      2.26 o 
   5   1   0        6.74        4.21      0.61 o 
   6   1   0      174.92      158.81      2.95 o 
   7   1   0       71.86       69.04      2.04 o 
   8   1   0        1.58        1.90      0.88 o 
   9   1   0       27.18       27.30      3.64 o 
  10   1   0       68.62       69.00      4.10 o 
   0   2   0     5073.60     2476.46     59.25 o 
   1   2   0     3456.72     3366.73     23.31 o 
   2   2   0      144.56      132.76      1.41 o 
   3   2   0     1627.01     1560.23     14.34 o 
   4   2   0      454.62      502.01      4.77 o 
   5   2   0      204.99      192.78      3.00 o 
   6   2   0        0.04        0.80      0.58 o 
   7   2   0      207.25      191.73      3.27 o 
   8   2   0      117.09      123.88      3.15 o 
   9   2   0        0.57        1.80      1.45 o 
  10   2   0        1.79        3.47      1.70 o 
   1   3   0     6082.77     5855.69     42.33 o 
   2   3   0      260.48      235.33      2.20 o 
   3   3   0      585.90      643.64      5.75 o 
   4   3   0      400.25      393.73      3.64 o 
   5   3   0      163.37      159.72      2.72 o 
   6   3   0      215.37      218.26      3.64 o 
   7   3   0      392.94      395.97      5.68 o 
   8   3   0      466.90      465.60      6.70 o 
   9   3   0       48.73       48.22      3.99 o 
  10   3   0        8.36        8.58      2.01 o 
   0   4   0     1498.64     1544.02     12.58 o 
   1   4   0      516.59      511.94      4.21 o 
   2   4   0       67.05       60.40      0.90 o 
   3   4   0     2288.06     2356.01     19.70 o 
   4   4   0       11.33        8.10      0.51 o 
   5   4   0     1012.37     1022.39     10.15 o 
   6   4   0      379.44      349.01      4.85 o 
   7   4   0      772.20      804.67      9.29 o 
   8   4   0      116.27      108.44      3.25 o 
   9   4   0       46.09       45.07      3.20 o 
  10   4   0       41.90       49.57      5.62 o 
   1   5   0      383.29      379.98      3.28 o 
   2   5   0      929.60      943.36      9.22 o 
   3   5   0       17.12       15.29      0.62 o 
   4   5   0     1503.98     1544.79     11.90 o 
   5   5   0        2.82        0.78      0.45 o 
   6   5   0       18.16       20.48      1.22 o 
   7   5   0     2067.66     2018.57     19.32 o 
   8   5   0        0.45        0.09      1.01 o 
   9   5   0        4.41        5.48      1.61 o 
  10   5   0       15.00       15.84      3.05 o 
   0   6   0     3647.52     3509.02     30.00 o 
   1   6   0      563.62      549.89      4.14 o 
   2   6   0      473.11      528.09      4.86 o 
   3   6   0     2480.17     2659.65     19.28 o 
   4   6   0       66.30       77.76      1.35 o 
   5   6   0        5.17        3.92      0.59 o 
   6   6   0       87.00       88.55      2.20 o 
   7   6   0      156.47      159.03      3.31 o 
   8   6   0        0.70        0.10      1.10 o 
   9   6   0       24.39       22.25      5.63 o 
  10   6   0       66.17       66.61      6.41 o 
   1   7   0      279.38      280.97      2.36 o 
   2   7   0     1284.03     1306.68     11.13 o 
   3   7   0     2437.18     2576.48     21.90 o 
   4   7   0       42.62       53.08      1.12 o 
   5   7   0      464.12      456.23      5.47 o 
   6   7   0      137.99      112.58      2.99 o 
   7   7   0      218.65      196.23      5.13 o 
   8   7   0        0.36        1.54      1.21 o 
   9   7   0       54.15       50.20      3.37 o 
  10   7   0       76.56       86.25      4.52 o 
   0   8   0      555.63      575.38      5.45 o 
   1   8   0      575.03      645.78      4.89 o 
   2   8   0      152.43      183.77      1.94 o 
   3   8   0     1193.55     1310.24      9.94 o 
   4   8   0       35.93       30.13      0.75 o 
   5   8   0       21.86       18.68      0.91 o 
   6   8   0       95.29       87.01      2.19 o 
   7   8   0       15.07       17.95      1.51 o 
   8   8   0      148.97      139.20      7.32 o 
   9   8   0       34.45       35.78      3.02 o 
  10   8   0       76.70       78.92      5.58 o 
   1   9   0       55.81       75.34      0.94 o 
   2   9   0      691.50      772.61      5.69 o 
   3   9   0      328.76      323.76      2.91 o 
   4   9   0      181.83      195.34      2.10 o 
   5   9   0      140.83      141.97      2.34 o 
   6   9   0       92.12       73.20      2.00 o 
   7   9   0       84.31       77.81      3.07 o 
   8   9   0       10.12        8.30      1.74 o 
   9   9   0       84.92       87.47      4.20 o 
  10   9   0        4.86        6.92      2.03 o 
   0  10   0       56.24       53.26      1.01 o 
   1  10   0        3.59       -0.27      0.14 o 
   2  10   0     2799.90     2954.24     18.22 o 
   3  10   0       36.15       32.07      0.67 o 
   4  10   0      135.57      131.65      2.58 o 
   5  10   0        0.89        1.51      0.43 o 
   6  10   0        3.29        3.57      0.84 o 
   7  10   0        4.04        3.71      1.03 o 
   8  10   0      123.72      115.27      8.47 o 
   9  10   0       73.27       74.68      4.50 o 
  10  10   0        2.87        2.03      1.68 o 
   1  11   0      165.10      148.14      1.34 o 
   2  11   0        4.30        5.70      0.29 o 
   3  11   0       14.34       15.18      0.49 o 
   4  11   0       12.85       13.53      0.73 o 
   5  11   0       80.04       64.01      1.42 o 
   6  11   0       29.07       29.61      1.99 o 
   7  11   0       23.77       22.01      2.67 o 
   8  11   0       68.16       72.45      3.63 o 
   9  11   0       58.20       60.07      5.34 o 
  10  11   0        1.84        2.39      1.71 o 
   0  12   0       12.06       13.92      0.66 o 
   1  12   0      764.27      763.29      5.20 o 
   2  12   0      514.71      542.52      3.77 o 
   3  12   0     1042.56     1072.54      6.96 o 
   4  12   0      227.78      233.25      2.77 o 
   5  12   0      178.78      155.81      2.56 o 
   6  12   0        7.02        8.68      1.07 o 
   7  12   0        2.08        4.97      1.14 o 
   8  12   0        3.11        3.80      1.83 o 
   9  12   0        1.44        0.33      1.69 o 
  10  12   0       38.18       41.99      3.54 o 
   1  13   0        1.93        3.67      0.32 o 
   2  13   0      297.04      306.92      2.80 o 
   3  13   0       59.19       64.64      0.93 o 
   4  13   0     1260.33     1244.67      9.70 o 
   5  13   0       61.38       57.57      1.52 o 
   6  13   0       12.36       10.87      1.03 o 
   7  13   0       35.22       34.68      2.50 o 
   8  13   0       72.72       62.21      4.03 o 
   9  13   0       62.01       73.61      5.08 o 
  10  13   0      148.64      162.96      5.88 o 
   0  14   0        6.55        3.99      0.54 o 
   1  14   0      308.96      329.39      2.64 o 
   2  14   0      241.70      245.92      2.37 o 
   3  14   0      284.23      281.92      3.40 o 
   4  14   0     2583.50     2467.89     24.04 o 
   5  14   0      369.04      389.08      4.42 o 
   6  14   0        1.37        2.40      0.71 o 
   7  14   0      199.58      221.52      5.63 o 
   8  14   0        0.97        0.70      1.40 o 
   9  14   0        6.02        6.52      2.02 o 
  10  14   0        7.07        8.64      2.22 o 
   1  15   0      180.71      195.49      1.83 o 
   2  15   0        5.25        7.94      0.34 o 
   3  15   0       37.80       37.34      1.05 o 
   4  15   0     1407.42     1338.93     11.06 o 
   5  15   0     1286.67     1241.02     10.70 o 
   6  15   0        4.55        4.58      0.81 o 
   7  15   0       12.64       12.98      1.80 o 
   8  15   0        5.52        3.68      1.52 o 
   9  15   0       11.07       12.91      3.34 o 
  10  15   0        4.37        2.93      2.13 o 
   0  16   0       73.63       64.47      1.62 o 
   1  16   0       49.47       63.15      0.98 o 
   2  16   0      591.49      596.03      4.26 o 
   3  16   0      135.16      126.70      1.66 o 
   4  16   0      191.45      195.24      3.24 o 
   5  16   0      561.18      533.70      5.60 o 
   6  16   0       23.84       23.33      1.20 o 
   7  16   0        0.61        1.31      1.08 o 
   8  16   0       98.77      104.46      4.21 o 
   9  16   0        2.04        1.32      1.88 o 
   1  17   0       25.89       21.14      0.64 o 
   2  17   0      496.66      536.26      4.71 o 
   3  17   0     1086.88     1044.51      8.17 o 
   4  17   0       79.00       63.85      1.75 o 
   5  17   0      392.52      392.46      4.79 o 
   6  17   0        2.90        1.88      0.69 o 
   7  17   0       81.45       90.90      3.42 o 
   8  17   0      167.52      171.95      6.33 o 
   9  17   0       10.67        3.95      2.12 o 
   0  18   0       26.15       25.50      1.80 o 
   1  18   0       34.64       54.86      1.01 o 
   2  18   0      367.22      323.80      3.51 o 
   3  18   0      394.54      376.17      3.65 o 
   4  18   0       38.62       43.97      1.42 o 
   5  18   0      174.95      160.51      2.88 o 
   6  18   0        2.12        3.45      0.84 o 
   7  18   0       57.04       61.81      3.13 o 
   8  18   0        9.23        7.15      2.07 o 
   9  18   0        1.72        0.47      1.92 o 
   1  19   0      248.61      273.97      3.06 o 
   2  19   0      843.07      829.15      6.88 o 
   3  19   0     2307.94     2224.29     17.21 o 
   4  19   0       87.53       80.88      1.91 o 
   5  19   0      488.38      465.80      5.64 o 
   6  19   0       24.44       28.41      1.67 o 
   7  19   0       75.89       70.60      2.57 o 
   8  19   0       41.68       47.48      3.03 o 
   9  19   0        9.57        8.00      2.39 o 
   0  20   0      290.55      249.34      4.15 o 
   1  20   0      230.99      193.25      2.78 o 
   2  20   0      689.42      647.36      5.66 o 
   3  20   0      391.45      373.99      4.11 o 
   4  20   0      117.26      107.78      2.26 o 
   5  20   0      101.44      106.50      2.40 o 
   6  20   0       53.83       47.07      2.07 o 
   7  20   0      117.38      114.08      3.38 o 
   8  20   0        0.63        4.84      1.58 o 
   9  20   0        0.32        2.81      2.10 o 
   1  21   0     1135.40      985.87      9.30 o 
   2  21   0      146.36      157.26      2.17 o 
   3  21   0        0.09        0.47      0.43 o 
   4  21   0       16.78       15.15      1.04 o 
   5  21   0      279.04      297.01      4.35 o 
   6  21   0       56.32       57.93      3.15 o 
   7  21   0       23.06       26.05      1.96 o 
   8  21   0        1.65        0.83      1.17 o 
   9  21   0        8.07        6.74      1.88 o 
   0  22   0       43.61       29.31      1.88 o 
   1  22   0      436.66      373.26      4.98 o 
   2  22   0       67.22       52.41      1.35 o 
   3  22   0       47.42       39.46      1.44 o 
   4  22   0      220.28      224.47      3.53 o 
   5  22   0        9.42       10.38      1.10 o 
   6  22   0        3.99        3.71      1.05 o 
   7  22   0       40.41       43.66      2.39 o 
   8  22   0        5.55        4.70      1.42 o 
   1  23   0        7.29       16.01      1.28 o 
   2  23   0      496.91      423.53      6.54 o 
   3  23   0        4.63        5.16      0.75 o 
   4  23   0      190.36      187.94      3.41 o 
   5  23   0       13.98       13.13      1.72 o 
   6  23   0       59.53       61.93      2.97 o 
   7  23   0       27.19       29.80      2.12 o 
   8  23   0       47.58       55.33      2.88 o 
   0  24   0      538.80      519.90     12.38 o 
   1  24   0       86.93       90.00      2.34 o 
   2  24   0       47.44       29.49      1.79 o 
   3  24   0       36.45       31.53      1.54 o 
   4  24   0       53.41       53.27      2.25 o 
   5  24   0       93.27       91.62      3.59 o 
   6  24   0        0.00        0.56      0.91 o 
   7  24   0      131.38      140.04      4.01 o 
   8  24   0        0.24        0.95      1.43 o 
   1  25   0       50.56       48.04      1.76 o 
   2  25   0       92.02       89.66      2.33 o 
   3  25   0        1.30        3.47      0.93 o 
   4  25   0       47.29       47.19      1.95 o 
   5  25   0       42.19       43.78      2.28 o 
   6  25   0       46.15       52.90      2.77 o 
   7  25   0      106.99      111.02      3.97 o 
   8  25   0       19.50       19.76      2.48 o 
   0  26   0        8.15        9.79      1.47 o 
   1  26   0        2.57        1.64      0.66 o 
   2  26   0      101.78      106.09      2.58 o 
   3  26   0        3.23        0.73      1.06 o 
   4  26   0      132.73      124.20      3.98 o 
   5  26   0       76.16       81.12      3.96 o 
   6  26   0      139.13      139.13      5.43 o 
   7  26   0       11.81        5.85      1.95 o 
   8  26   0        7.35       10.44      3.42 o 
   1  27   0       29.76       26.67      1.48 o 
   2  27   0       22.75       26.20      1.56 o 
   3  27   0      119.30      105.86      8.19 o 
   4  27   0       61.35       57.19     10.59 o 
   5  27   0       93.21      102.52      8.88 o 
   6  27   0      157.71      152.00      5.83 o 
   7  27   0        3.87        5.44      3.72 o 
   0  28   0      389.65      370.85      8.49 o 
   1  28   0       20.10       22.49      1.66 o 
   2  28   0        0.11        1.46      0.92 o 
   3  28   0      113.41      113.28      4.54 o 
   4  28   0        1.51        2.50      1.36 o 
   5  28   0       25.47       25.13      2.63 o 
   6  28   0       17.69       13.32      2.26 o 
   7  28   0       52.43       57.56      4.09 o 
   1  29   0       77.01       77.07      2.41 o 
   2  29   0       33.72       31.34      1.99 o 
   3  29   0       82.37       73.32      3.71 o 
   4  29   0        7.40        4.67      1.62 o 
   5  29   0       27.10       29.82      2.85 o 
   6  29   0        0.00        0.48      1.44 o 
   7  29   0       41.29       42.01      3.67 o 
   0  30   0       41.91       46.97      2.85 o 
   1  30   0       20.46       19.45      1.41 o 
   2  30   0       57.72       66.01      3.52 o 
   3  30   0       34.91       28.58      2.61 o 
   4  30   0       10.56        7.36      4.08 o 
   5  30   0        3.40        5.09      1.71 o 
   6  30   0        1.28        1.80      1.77 o 
   1  31   0       22.42       23.42      2.62 o 
   2  31   0      311.80      314.99      8.25 o 
   3  31   0        3.09        3.78      1.48 o 
   4  31   0        5.45        4.84      2.58 o 
   5  31   0       21.12       18.34      2.56 o 
   6  31   0        1.47        1.89      1.68 o 
   0  32   0       36.15       36.84      3.36 o 
   1  32   0      327.72      344.67      5.84 o 
   2  32   0      249.20      261.47      7.41 o 
   3  32   0        0.94        1.61      1.44 o 
   4  32   0        4.31        3.70      1.57 o 
   5  32   0       11.01       11.46      2.21 o 
   6  32   0       34.22       34.55      6.87 o 
   1  33   0        2.37        4.26      1.26 o 
   2  33   0       88.82       98.97      4.48 o 
   3  33   0        1.66        0.69      1.39 o 
   4  33   0      147.79      146.14      8.40 o 
   5  33   0       29.92       35.90      3.28 o 
   0  34   0      200.63      211.47      8.19 o 
   1  34   0       18.14       18.12      1.88 o 
   2  34   0      328.36      339.55     11.13 o 
   3  34   0        2.51        2.54      1.60 o 
   4  34   0        0.42        0.79      1.59 o 
   5  34   0       49.95       53.70      5.88 o 
   1  35   0        0.60        2.05      2.16 o 
   2  35   0       31.61       36.29      3.72 o 
   3  35   0        5.13        5.53      1.83 o 
   4  35   0       11.07        8.20      2.09 o 
   0  36   0        0.35        4.68      2.64 o 
   1  36   0      110.42      112.26      4.82 o 
   2  36   0       18.35       19.63      2.56 o 
   3  36   0       41.01       45.29      3.53 o 
   1  37   0        0.02        1.77      1.67 o 
   2  37   0        8.52        8.47      2.07 o 
   1  38   0        0.48        2.16      2.82 o 
 -11   0   1      269.41      283.94     11.28 o 
  -9   0   1       20.68       22.90      3.45 o 
  -7   0   1      310.87      337.61      8.20 o 
  -5   0   1     1261.68     1215.54     15.26 o 
  -3   0   1     1108.87      974.37     13.87 o 
  -1   0   1     4985.61     4230.83     89.22 o 
   1   0   1     2275.58     2266.01     33.20 o 
   3   0   1      761.09      814.48      9.29 o 
   5   0   1      708.03      703.43      8.76 o 
   7   0   1        8.60        7.29      1.42 o 
   9   0   1       65.24       62.47      5.36 o 
 -11   1   1        0.02        2.53      1.89 o 
 -10   1   1      333.40      344.95      8.36 o 
  -9   1   1        6.71        5.57      1.64 o 
  -8   1   1      211.92      209.08      4.00 o 
  -7   1   1      818.72      804.70      9.01 o 
  -6   1   1       49.15       48.05      2.01 o 
  -5   1   1      392.58      402.75      4.42 o 
  -4   1   1      153.41      160.35      2.22 o 
  -3   1   1     1730.53     1853.04     16.67 o 
  -2   1   1      861.36      828.17      6.62 o 
  -1   1   1        3.77        2.28      0.16 o 
   0   1   1       20.28        2.76      0.35 o 
   1   1   1      183.40      186.63      1.71 o 
   2   1   1     2083.91     2018.18     15.22 o 
   3   1   1      127.63      139.24      1.62 o 
   4   1   1       86.12       93.97      1.33 o 
   5   1   1       42.00       38.65      1.46 o 
   6   1   1      402.59      399.96      4.32 o 
   7   1   1        2.19        1.97      0.77 o 
   8   1   1       97.11       97.09      2.94 o 
   9   1   1       64.23       63.37      3.77 o 
  10   1   1        9.20        6.09      2.12 o 
 -11   2   1        6.08        5.53      2.08 o 
 -10   2   1        8.26       12.86      2.25 o 
  -9   2   1       54.66       56.07      3.70 o 
  -8   2   1      142.16      147.24      6.57 o 
  -7   2   1      150.64      132.65      2.68 o 
  -6   2   1       94.93       81.95      1.94 o 
  -5   2   1       59.35       56.69      1.33 o 
  -4   2   1      207.91      219.02      2.20 o 
  -3   2   1     4033.38     4382.82     32.39 o 
  -2   2   1      142.95      148.36      1.36 o 
  -1   2   1      767.31      747.34      5.35 o 
   0   2   1      327.81      335.55      2.72 o 
   1   2   1     2116.93     2173.28     16.80 o 
   2   2   1     7345.12     7315.02     53.00 o 
   3   2   1      178.67      183.64      1.98 o 
   4   2   1     1295.96     1356.20      9.91 o 
   5   2   1      321.01      320.73      3.47 o 
   6   2   1       16.69       15.35      0.94 o 
   7   2   1       51.13       57.17      2.15 o 
   8   2   1      293.28      293.99      8.02 o 
   9   2   1      151.41      156.29      5.77 o 
  10   2   1        0.56        0.92      1.71 o 
 -11   3   1        1.85        1.12      1.79 o 
 -10   3   1      128.97      122.37      4.96 o 
  -9   3   1        3.47        1.89      1.49 o 
  -8   3   1        0.52        1.16      0.82 o 
  -7   3   1      528.28      517.78      6.17 o 
  -6   3   1       53.50       52.69      1.59 o 
  -5   3   1      528.35      524.92      5.45 o 
  -4   3   1      276.15      309.17      3.04 o 
  -3   3   1     1005.17     1106.54      8.09 o 
  -2   3   1     2339.75     2468.48     16.59 o 
  -1   3   1     5082.68     4911.99     31.04 o 
   0   3   1     1187.63     1183.36      8.82 o 
   1   3   1     5945.53     5834.50     85.15 o 
   2   3   1     1218.28     1327.72     10.31 o 
   3   3   1        0.00        0.38      0.25 o 
   4   3   1     1912.82     2073.14     14.80 o 
   5   3   1        9.32       11.04      0.69 o 
   6   3   1      478.62      463.49      4.84 o 
   7   3   1       52.91       48.07      1.88 o 
   8   3   1        3.16        3.17      1.15 o 
   9   3   1        1.76        3.00      1.58 o 
  10   3   1       47.95       47.68      4.75 o 
 -11   4   1        1.31        1.27      1.84 o 
 -10   4   1        0.06        2.51      1.67 o 
  -9   4   1       10.22        9.47      3.14 o 
  -8   4   1      179.05      184.96      4.51 o 
  -7   4   1        2.17        2.39      0.74 o 
  -6   4   1      166.83      154.45      2.63 o 
  -5   4   1      622.49      625.26      6.63 o 
  -4   4   1      662.26      735.23      7.36 o 
  -3   4   1     1776.74     1854.79     15.43 o 
  -2   4   1     1469.77     1539.84     10.89 o 
  -1   4   1     4597.82     4568.49     28.03 o 
   0   4   1     4561.51     4485.61     32.35 o 
   1   4   1       15.52       13.68      0.47 o 
   2   4   1        1.61        3.33      0.31 o 
   3   4   1      320.06      352.19      3.20 o 
   4   4   1      532.46      582.19      4.76 o 
   5   4   1       17.36       19.24      1.22 o 
   6   4   1       54.48       57.91      1.90 o 
   7   4   1      350.90      342.21      5.03 o 
   8   4   1      207.17      214.31      4.94 o 
   9   4   1       58.85       63.83      4.28 o 
  10   4   1       24.16       29.02      3.64 o 
 -11   5   1       39.27       39.74      3.56 o 
 -10   5   1       36.87       39.02      3.25 o 
  -9   5   1        1.30        1.96      1.60 o 
  -8   5   1       26.87       26.21      2.15 o 
  -7   5   1       36.98       35.40      1.58 o 
  -6   5   1      426.23      440.17      5.87 o 
  -5   5   1      141.90      143.46      2.42 o 
  -4   5   1      827.53      908.49      8.31 o 
  -3   5   1     1935.51     2134.58     16.59 o 
  -2   5   1     2360.65     2547.23     19.21 o 
  -1   5   1       67.22       74.02      0.88 o 
   0   5   1     1038.66     1004.92      8.48 o 
   1   5   1     1333.84     1300.49     13.06 o 
   2   5   1     1192.21     1198.34      8.71 o 
   3   5   1       18.17       20.38      0.55 o 
   4   5   1       30.94       35.64      1.03 o 
   5   5   1      615.35      633.81      6.06 o 
   6   5   1      295.03      290.42      4.28 o 
   7   5   1       39.77       40.40      1.70 o 
   8   5   1        1.86        2.21      1.25 o 
   9   5   1        2.71        0.68      1.60 o 
  10   5   1       36.96       35.75      3.32 o 
 -11   6   1        6.14        6.37      2.11 o 
 -10   6   1       38.23       35.49      3.15 o 
  -9   6   1      144.05      143.45      7.64 o 
  -8   6   1       93.42       91.14      3.13 o 
  -7   6   1      123.98      108.11      2.86 o 
  -6   6   1      126.41      112.39      2.36 o 
  -5   6   1       25.87       25.48      1.19 o 
  -4   6   1      167.17      218.29      2.34 o 
  -3   6   1     1800.63     1945.34     13.45 o 
  -2   6   1     2640.71     2921.06     21.12 o 
  -1   6   1     2559.86     2584.18     17.89 o 
   0   6   1      168.41      127.82      1.48 o 
   1   6   1      395.72      411.58      3.71 o 
   2   6   1      480.54      524.99      4.17 o 
   3   6   1      188.88      200.07      1.99 o 
   4   6   1      421.30      442.65      3.88 o 
   5   6   1       43.33       46.82      1.26 o 
   6   6   1      300.26      308.99      3.88 o 
   7   6   1        5.18        5.28      0.81 o 
   8   6   1      110.48      110.58      3.93 o 
   9   6   1        0.01       -0.70      1.60 o 
  10   6   1       59.24       59.35      4.03 o 
 -10   7   1       86.44       89.46      4.43 o 
  -9   7   1       77.76       72.79      4.20 o 
  -8   7   1       12.00        8.65      1.59 o 
  -7   7   1       55.44       44.18      1.95 o 
  -6   7   1        0.36        0.42      0.53 o 
  -5   7   1      237.63      264.61      3.58 o 
  -4   7   1        0.00        0.36      0.24 o 
  -3   7   1     1586.11     1729.92     12.60 o 
  -2   7   1      399.44      413.77      3.43 o 
  -1   7   1     2793.86     3009.12     21.87 o 
   0   7   1      338.24      326.43      3.02 o 
   1   7   1       36.32       57.50      0.93 o 
   2   7   1      276.50      264.17      2.18 o 
   3   7   1     1924.30     2056.72     12.97 o 
   4   7   1      535.53      534.60      4.50 o 
   5   7   1       24.80       21.08      0.92 o 
   6   7   1      884.78      885.13      8.25 o 
   7   7   1       45.54       40.99      1.50 o 
   8   7   1      365.20      363.31      8.90 o 
   9   7   1      282.15      287.25      7.49 o 
  10   7   1        0.10        1.71      1.72 o 
 -10   8   1        5.40        4.69      1.78 o 
  -9   8   1       67.82       74.66      6.40 o 
  -8   8   1      248.25      243.65      8.66 o 
  -7   8   1      490.78      454.70      7.23 o 
  -6   8   1       23.86       25.11      1.22 o 
  -5   8   1     1680.47     1636.38     15.40 o 
  -4   8   1      116.19      106.49      1.63 o 
  -3   8   1      387.86      384.77      3.35 o 
  -2   8   1       21.06       18.42      0.86 o 
  -1   8   1        2.37        0.57      0.23 o 
   0   8   1      391.86      379.77      3.65 o 
   1   8   1        0.08        0.47      0.16 o 
   2   8   1      224.24      245.81      2.09 o 
   3   8   1        8.17        4.19      0.34 o 
   4   8   1      637.56      681.63      5.48 o 
   5   8   1       10.00        5.72      0.61 o 
   6   8   1       10.70       10.47      0.85 o 
   7   8   1        8.41        7.40      0.91 o 
   8   8   1       27.45       21.92      2.20 o 
   9   8   1       19.57       12.15      2.17 o 
  10   8   1       31.07       34.47      3.40 o 
 -10   9   1       45.00       36.94      3.89 o 
  -9   9   1        2.83       -0.04      2.36 o 
  -8   9   1      108.53      105.72      3.94 o 
  -7   9   1        4.64        4.70      1.05 o 
  -6   9   1       33.86       31.23      1.52 o 
  -5   9   1       80.40       62.94      1.63 o 
  -4   9   1      231.41      227.98      2.50 o 
  -3   9   1     1189.17     1312.88      9.38 o 
  -2   9   1      192.17      242.85      3.21 o 
  -1   9   1        7.90        5.66      0.34 o 
   0   9   1        7.24        2.65      0.26 o 
   1   9   1      713.72      775.08      5.26 o 
   2   9   1        1.01        0.05      0.25 o 
   3   9   1       24.21       24.24      0.83 o 
   4   9   1      636.42      661.13      5.22 o 
   5   9   1      213.65      232.38      3.04 o 
   6   9   1       27.36       27.52      1.19 o 
   7   9   1       24.83       23.37      1.82 o 
   8   9   1        0.09        1.55      1.24 o 
   9   9   1       42.80       36.64      4.43 o 
  10   9   1        0.05        3.89      1.93 o 
 -10  10   1        0.74        0.73      1.81 o 
  -9  10   1        0.10       -0.06      2.14 o 
  -8  10   1        0.49        1.72      1.22 o 
  -7  10   1       31.93       27.14      1.82 o 
  -6  10   1        4.38        8.86      0.99 o 
  -5  10   1        0.00        0.50      0.39 o 
  -4  10   1       92.40      100.50      1.54 o 
  -3  10   1       16.15       12.17      0.43 o 
  -2  10   1      557.97      563.69      5.31 o 
  -1  10   1        0.71       -0.11      0.13 o 
   0  10   1     1149.59     1322.92      8.21 o 
   1  10   1     1342.42     1439.34      9.31 o 
   2  10   1      100.31      108.71      1.41 o 
   3  10   1       46.80       48.80      0.86 o 
   4  10   1      402.66      415.53      3.90 o 
   5  10   1        3.27        6.14      0.63 o 
   6  10   1       84.81       80.93      1.99 o 
   7  10   1        8.30        8.71      1.37 o 
   8  10   1        2.00        2.27      1.07 o 
   9  10   1       55.23       62.09      3.84 o 
  10  10   1       79.68       75.08      4.43 o 
 -10  11   1       96.54      105.00      5.42 o 
  -9  11   1       49.53       52.65      5.26 o 
  -8  11   1       13.29       13.95      1.85 o 
  -7  11   1        4.86        3.15      0.95 o 
  -6  11   1      150.12      152.55      3.55 o 
  -5  11   1       26.73       28.99      1.33 o 
  -4  11   1      443.72      425.68      5.43 o 
  -3  11   1       62.88       73.02      1.00 o 
  -2  11   1      162.31      153.71      1.97 o 
  -1  11   1      390.61      464.08      3.40 o 
   0  11   1     4033.18     4380.21     25.96 o 
   1  11   1     2457.11     2794.49     17.47 o 
   2  11   1      116.33      147.36      1.68 o 
   3  11   1       81.44       82.42      1.13 o 
   4  11   1       62.94       62.75      1.21 o 
   5  11   1       20.49       16.65      1.13 o 
   6  11   1       70.00       76.72      1.98 o 
   7  11   1        0.57        0.77      0.78 o 
   8  11   1        8.99        7.19      1.32 o 
   9  11   1       82.73       86.63      4.36 o 
  10  11   1       11.49        9.70      2.29 o 
 -10  12   1       58.82       69.37      4.14 o 
  -9  12   1        0.21       -0.60      1.51 o 
  -8  12   1        9.12       11.05      2.28 o 
  -7  12   1       39.41       31.59      2.20 o 
  -6  12   1       54.94       41.36      1.79 o 
  -5  12   1      202.83      198.02      3.26 o 
  -4  12   1       36.59       47.81      1.08 o 
  -3  12   1       28.07       28.73      1.24 o 
  -2  12   1      101.14      113.11      1.45 o 
  -1  12   1      930.36     1164.77      7.61 o 
   0  12   1     1871.51     2170.23     13.22 o 
   1  12   1     5012.27     5379.14     34.37 o 
   2  12   1        4.92        1.98      0.29 o 
   3  12   1       35.42       44.70      0.93 o 
   4  12   1        3.51        2.76      0.33 o 
   5  12   1      839.96      825.57      7.65 o 
   6  12   1       10.71       10.33      0.93 o 
   7  12   1        1.17        1.33      0.84 o 
   8  12   1        0.05        0.71      0.94 o 
   9  12   1       16.16       18.16      2.03 o 
  10  12   1       25.43       24.70      4.03 o 
 -10  13   1       69.54       81.61      5.41 o 
  -9  13   1        4.34        4.66      1.63 o 
  -8  13   1       80.35       80.37      3.58 o 
  -7  13   1        4.05        4.27      1.09 o 
  -6  13   1      264.61      244.56      4.93 o 
  -5  13   1       35.67       38.22      1.55 o 
  -4  13   1       98.78       97.45      1.80 o 
  -3  13   1        4.15        6.91      0.44 o 
  -2  13   1       11.73        5.82      0.35 o 
  -1  13   1      129.33      153.60      1.43 o 
   0  13   1     1239.45     1336.27      8.71 o 
   1  13   1      211.77      258.06      2.46 o 
   2  13   1        0.00        2.99      0.32 o 
   3  13   1        8.80       10.18      0.64 o 
   4  13   1       31.43       34.82      0.94 o 
   5  13   1       41.72       43.18      1.93 o 
   6  13   1       32.39       30.04      1.81 o 
   7  13   1       16.13       12.27      1.29 o 
   8  13   1       19.74       20.43      1.75 o 
   9  13   1        5.35        5.48      2.05 o 
  10  13   1        0.80        2.67      1.80 o 
 -10  14   1       25.56       24.23      3.56 o 
  -9  14   1       21.81       20.45      2.91 o 
  -8  14   1        4.67        2.72      1.37 o 
  -7  14   1       28.15       22.92      2.06 o 
  -6  14   1        0.76        1.85      0.71 o 
  -5  14   1        0.75        0.46      0.55 o 
  -4  14   1       88.24      107.27      1.77 o 
  -3  14   1      407.85      401.36      4.24 o 
  -2  14   1       24.09       22.24      0.73 o 
  -1  14   1       35.36       68.45      0.86 o 
   0  14   1        6.69        9.14      0.43 o 
   1  14   1       13.15       13.52      0.62 o 
   2  14   1      953.01      972.07      6.72 o 
   3  14   1        3.11        2.43      0.34 o 
   4  14   1      180.65      169.70      2.19 o 
   5  14   1        3.37        3.12      0.64 o 
   6  14   1       40.85       34.25      1.71 o 
   7  14   1      310.84      327.07      6.37 o 
   8  14   1       21.60       21.74      1.82 o 
   9  14   1       10.73       11.17      1.84 o 
  10  14   1       34.53       41.71      2.98 o 
 -10  15   1       41.03       42.14      5.00 o 
  -9  15   1        8.21        8.79      2.72 o 
  -8  15   1       62.24       63.97      3.97 o 
  -7  15   1        1.41        3.17      1.08 o 
  -6  15   1      561.15      502.71      6.55 o 
  -5  15   1      141.01      130.16      2.67 o 
  -4  15   1      296.37      287.32      3.42 o 
  -3  15   1      782.31      754.43      7.04 o 
  -2  15   1        4.21        1.44      0.24 o 
  -1  15   1      202.68      202.07      2.00 o 
   0  15   1      474.64      479.84      4.14 o 
   1  15   1      180.43      203.52      2.11 o 
   2  15   1       27.77       35.82      0.82 o 
   3  15   1       21.30       21.66      0.73 o 
   4  15   1      253.70      235.94      2.80 o 
   5  15   1       88.50       87.93      2.02 o 
   6  15   1        5.18        4.34      0.77 o 
   7  15   1       44.89       37.69      2.44 o 
   8  15   1        1.47        1.33      1.33 o 
   9  15   1        4.08        2.22      1.26 o 
 -10  16   1      101.59       90.32      6.40 o 
  -9  16   1       36.53       32.39      3.44 o 
  -8  16   1        3.90        2.74      1.58 o 
  -7  16   1       11.09        6.48      1.43 o 
  -6  16   1      411.82      373.93      6.47 o 
  -5  16   1       10.87        3.55      0.75 o 
  -4  16   1      304.32      304.23      3.98 o 
  -3  16   1      128.63      133.85      2.45 o 
  -2  16   1     1012.12     1020.64      7.53 o 
  -1  16   1      103.90       99.50      1.21 o 
   0  16   1       25.52       35.99      0.86 o 
   1  16   1      969.97     1009.46      7.52 o 
   2  16   1      320.00      328.74      3.01 o 
   3  16   1       17.52       13.85      0.62 o 
   4  16   1      217.28      218.21      4.03 o 
   5  16   1        0.44        0.15      0.52 o 
   6  16   1      486.68      493.15      6.81 o 
   7  16   1      236.33      220.74      4.35 o 
   8  16   1        3.24        1.93      1.51 o 
   9  16   1       39.54       48.42      2.58 o 
  -9  17   1       35.71       34.58      3.80 o 
  -8  17   1       28.67       35.74      3.28 o 
  -7  17   1       93.08       98.28      3.84 o 
  -6  17   1       44.66       36.87      2.08 o 
  -5  17   1      152.93      122.48      2.59 o 
  -4  17   1      207.43      211.90      3.04 o 
  -3  17   1       72.76       81.31      1.67 o 
  -2  17   1      117.94      104.92      1.48 o 
  -1  17   1      241.29      273.84      2.59 o 
   0  17   1       51.56       63.69      1.09 o 
   1  17   1       56.61       48.23      1.22 o 
   2  17   1        2.45        1.31      0.41 o 
   3  17   1     1320.56     1329.04     10.24 o 
   4  17   1       69.98       65.12      1.47 o 
   5  17   1       72.24       82.47      2.23 o 
   6  17   1       11.65       13.75      1.08 o 
   7  17   1      209.90      197.08      3.90 o 
   8  17   1      130.85      149.53      4.12 o 
   9  17   1       43.82       41.89      2.77 o 
  -9  18   1        7.17        6.67      2.16 o 
  -8  18   1       26.81       27.08      3.16 o 
  -7  18   1       67.76       74.92      3.47 o 
  -6  18   1      394.54      390.87      6.79 o 
  -5  18   1       41.84       47.69      1.71 o 
  -4  18   1        3.57        3.36      0.60 o 
  -3  18   1       44.05       35.05      1.18 o 
  -2  18   1      883.33      863.78      6.90 o 
  -1  18   1      389.77      350.39      3.68 o 
   0  18   1      166.06      173.83      2.01 o 
   1  18   1      100.79      104.79      1.95 o 
   2  18   1        0.00        1.43      0.36 o 
   3  18   1      875.16      867.78      8.01 o 
   4  18   1       48.35       42.63      1.43 o 
   5  18   1      189.87      169.72      3.21 o 
   6  18   1       60.39       53.52      2.06 o 
   7  18   1       93.82       95.06      2.87 o 
   8  18   1       51.66       57.96      4.47 o 
   9  18   1       43.55       45.85      2.62 o 
  -9  19   1       22.41       16.72      2.82 o 
  -8  19   1      250.00      279.76      8.11 o 
  -7  19   1       10.46       12.71      1.88 o 
  -6  19   1      281.43      287.07      6.46 o 
  -5  19   1       18.46       17.01      1.06 o 
  -4  19   1      634.24      569.99      6.15 o 
  -3  19   1       34.35       37.10      1.26 o 
  -2  19   1     1394.58     1379.01     10.41 o 
  -1  19   1       18.54       14.62      0.69 o 
   0  19   1        3.66        8.80      0.56 o 
   1  19   1      509.67      489.39      6.80 o 
   2  19   1      141.40      127.75      2.02 o 
   3  19   1      220.30      218.98      2.75 o 
   4  19   1      408.87      408.65      5.02 o 
   5  19   1       12.51       11.12      1.53 o 
   6  19   1        0.11        1.60      0.85 o 
   7  19   1       55.38       57.82      2.46 o 
   8  19   1       56.04       57.85      2.84 o 
   9  19   1       27.25       27.41      2.38 o 
  -9  20   1       56.87       54.41      4.30 o 
  -8  20   1      123.15      125.01      9.01 o 
  -7  20   1      106.14      115.96      5.37 o 
  -6  20   1      122.68      128.04      3.53 o 
  -5  20   1      146.26      154.57      2.90 o 
  -4  20   1        0.50        1.65      0.56 o 
  -3  20   1      356.90      368.00      4.44 o 
  -2  20   1      188.36      165.78      2.10 o 
  -1  20   1      232.91      207.75      2.65 o 
   0  20   1        2.80        0.47      0.40 o 
   1  20   1        5.62        3.86      0.54 o 
   2  20   1      319.93      320.20      3.94 o 
   3  20   1      114.81      118.91      1.90 o 
   4  20   1       12.56        9.71      0.95 o 
   5  20   1       10.18       10.12      1.04 o 
   6  20   1        0.11        0.78      0.82 o 
   7  20   1        0.12       -0.20      1.02 o 
   8  20   1        3.17        5.30      1.53 o 
   9  20   1       54.58       58.19      3.38 o 
  -9  21   1       37.18       31.33      3.59 o 
  -8  21   1        3.37        3.95      1.85 o 
  -7  21   1        0.17        2.34      2.09 o 
  -6  21   1       13.70       15.33      1.58 o 
  -5  21   1       24.93       24.91      1.70 o 
  -4  21   1        7.22        5.72      0.81 o 
  -3  21   1      152.79      150.20      2.89 o 
  -2  21   1      214.71      206.72      2.80 o 
  -1  21   1      313.28      328.47      3.70 o 
   0  21   1       37.34       26.85      1.03 o 
   1  21   1        0.31        1.93      0.47 o 
   2  21   1     1634.45     1488.38     13.55 o 
   3  21   1       36.88       37.63      1.74 o 
   4  21   1       22.81       20.06      2.26 o 
   5  21   1      120.78      126.95      4.33 o 
   6  21   1      291.17      318.41      6.02 o 
   7  21   1       28.16       27.25      2.17 o 
   8  21   1       36.38       33.65      2.55 o 
  -9  22   1      206.75      221.84     27.83 o 
  -8  22   1       22.12       21.67      2.94 o 
  -7  22   1       12.88       11.97      2.58 o 
  -6  22   1       52.67       51.13      2.50 o 
  -5  22   1        8.97        5.32      0.87 o 
  -4  22   1      239.93      239.21      4.06 o 
  -3  22   1       12.23       11.16      0.86 o 
  -2  22   1      513.03      462.26      5.24 o 
  -1  22   1     1741.85     1541.40     13.50 o 
   0  22   1       35.89       38.38      1.64 o 
   1  22   1      196.48      167.49      3.28 o 
   2  22   1       37.38       55.42      2.42 o 
   3  22   1      300.69      302.95      5.29 o 
   4  22   1       63.11       53.57      1.97 o 
   5  22   1        1.11        2.21      0.85 o 
   6  22   1       10.27       10.61      1.46 o 
   7  22   1       57.88       57.80      2.96 o 
   8  22   1       67.26       68.95      3.77 o 
  -8  23   1        0.00        0.70      1.80 o 
  -7  23   1      391.56      425.88     12.85 o 
  -6  23   1        3.63        4.00      1.04 o 
  -5  23   1        4.45        4.28      0.88 o 
  -4  23   1      107.84      116.20      2.46 o 
  -3  23   1        0.46        0.49      0.52 o 
  -2  23   1      174.10      179.81      2.83 o 
  -1  23   1        3.19       10.32      2.40 o 
   0  23   1      347.62      311.48      4.93 o 
   1  23   1      211.65      203.08      3.83 o 
   2  23   1      169.83      139.39      3.02 o 
   3  23   1       53.18       48.29      1.56 o 
   4  23   1        0.33        0.07      0.78 o 
   5  23   1       28.47       29.77      2.99 o 
   6  23   1       30.04       31.78      2.78 o 
   7  23   1        1.45        2.16      1.57 o 
   8  23   1       29.36       25.60      5.37 o 
  -8  24   1      189.73      228.35      8.33 o 
  -7  24   1        0.68        2.16      1.41 o 
  -6  24   1       52.50       58.98      3.03 o 
  -5  24   1        0.87        1.25      0.84 o 
  -4  24   1        0.13       -0.05      0.65 o 
  -3  24   1       87.37       82.33      2.13 o 
  -2  24   1       22.24       23.92      1.15 o 
  -1  24   1       42.53       33.48      1.44 o 
   0  24   1       67.51       69.78      2.04 o 
   1  24   1      550.09      513.23      7.26 o 
   2  24   1       90.99       79.61      2.26 o 
   3  24   1      119.22      120.78      2.52 o 
   4  24   1       71.29       76.16      3.93 o 
   5  24   1      195.43      206.54      6.36 o 
   6  24   1      120.15      123.81      5.02 o 
   7  24   1       19.70       23.02      8.55 o 
   8  24   1        1.12        2.00      1.80 o 
  -8  25   1       57.23       61.35      3.60 o 
  -7  25   1       97.84      105.86      3.51 o 
  -6  25   1       19.04       16.94      1.69 o 
  -5  25   1      244.13      253.31      5.35 o 
  -4  25   1      123.76      139.05      3.53 o 
  -3  25   1        2.06        1.40      0.74 o 
  -2  25   1       47.50       47.68      1.83 o 
  -1  25   1        1.55        1.04      0.56 o 
   0  25   1       23.58       20.17      1.41 o 
   1  25   1      178.96      171.77      4.62 o 
   2  25   1       91.00       90.51      2.44 o 
   3  25   1        0.02        1.15      0.63 o 
   4  25   1       69.03       65.00      2.82 o 
   5  25   1        3.82        4.06      1.52 o 
   6  25   1       18.27       17.24      2.35 o 
   7  25   1       85.05       87.06      4.52 o 
   8  25   1       98.77       88.67     10.23 o 
  -8  26   1       43.67       51.71      3.57 o 
  -7  26   1       75.49       74.54      3.08 o 
  -6  26   1       10.96       14.43      1.66 o 
  -5  26   1       77.25       80.62      2.66 o 
  -4  26   1       32.41       36.33      1.74 o 
  -3  26   1        3.23        1.35      0.99 o 
  -2  26   1        0.00        0.65      1.23 o 
  -1  26   1       77.44       74.06      2.13 o 
   0  26   1       75.76       66.04      3.06 o 
   1  26   1       16.09       17.14      1.26 o 
   2  26   1      263.30      250.05      4.49 o 
   3  26   1      190.22      186.83      4.45 o 
   4  26   1       61.84       60.10      3.30 o 
   5  26   1       93.41      103.50     13.40 o 
   6  26   1       67.54       75.98      6.00 o 
   7  26   1       52.55       51.44      5.67 o 
  -7  27   1      105.40      105.98      3.70 o 
  -6  27   1      101.49      109.84      3.54 o 
  -5  27   1      102.97      109.29      3.13 o 
  -4  27   1        2.72        2.84      1.03 o 
  -3  27   1       75.33       77.43      3.60 o 
  -2  27   1       34.69       39.45      4.56 o 
  -1  27   1       18.68       17.23      1.78 o 
   0  27   1        0.03        1.32      0.68 o 
   1  27   1       42.52       35.61      2.71 o 
   2  27   1       58.10       60.06      2.67 o 
   3  27   1        7.88        8.67      1.29 o 
   4  27   1        4.62        3.75      1.74 o 
   5  27   1       78.53       81.72      6.51 o 
   6  27   1      111.26      113.05      5.00 o 
   7  27   1       65.77       70.66      4.30 o 
  -7  28   1       19.93       20.60      2.46 o 
  -6  28   1        0.15        1.02      1.32 o 
  -5  28   1      135.47      145.25      9.23 o 
  -4  28   1       27.30       28.08      2.59 o 
  -3  28   1       44.51       44.16      2.93 o 
  -2  28   1      273.22      278.66      7.30 o 
  -1  28   1       64.65       57.23      1.95 o 
   0  28   1       37.06       35.18      2.11 o 
   1  28   1        9.14        8.63      1.07 o 
   2  28   1       22.14       22.52      1.46 o 
   3  28   1       24.54       26.97      4.77 o 
   4  28   1       34.41       34.78      2.82 o 
   5  28   1      174.27      181.69     12.32 o 
   6  28   1        0.46       -0.31      1.48 o 
   7  28   1        0.74        0.42      1.67 o 
  -7  29   1       16.11       14.31      2.62 o 
  -6  29   1        2.75        2.08      1.56 o 
  -5  29   1       32.65       30.74      3.03 o 
  -4  29   1      133.18      128.65      5.06 o 
  -3  29   1       12.60       13.58      1.95 o 
  -2  29   1      107.99      113.11      4.42 o 
  -1  29   1      162.21      169.27      7.03 o 
   0  29   1        0.87        0.69      0.72 o 
   1  29   1        2.20        2.12      0.82 o 
   2  29   1       19.87       25.22      1.53 o 
   3  29   1      249.79      245.90      7.03 o 
   4  29   1       36.08       39.01      3.00 o 
   5  29   1        1.67        2.46      1.56 o 
   6  29   1       53.43       60.25      4.98 o 
  -6  30   1        4.52        9.63      2.20 o 
  -5  30   1        0.67        1.79      1.98 o 
  -4  30   1        0.52        2.25      1.44 o 
  -3  30   1      174.54      174.88      5.87 o 
  -2  30   1       24.60       25.18      2.39 o 
  -1  30   1       95.79      102.51      5.98 o 
   0  30   1        1.33        1.93      0.82 o 
   1  30   1       15.13       14.33      1.33 o 
   2  30   1      288.12      305.20      5.61 o 
   3  30   1       13.88       13.88      2.05 o 
   4  30   1       52.18       46.60      3.28 o 
   5  30   1        5.63        5.44      1.80 o 
   6  30   1       24.77       23.09      2.88 o 
  -6  31   1        9.93       12.34      2.37 o 
  -5  31   1        4.43        3.86      1.92 o 
  -4  31   1       29.04       22.81      2.63 o 
  -3  31   1        0.60        3.32      1.48 o 
  -2  31   1       15.25       16.30      3.45 o 
  -1  31   1      250.57      242.11      6.96 o 
   0  31   1        1.02        1.03      0.83 o 
   1  31   1      166.06      176.96      3.93 o 
   2  31   1       16.20       18.82      1.94 o 
   3  31   1       16.92       19.38      3.72 o 
   4  31   1        7.71        4.45      4.98 o 
   5  31   1        9.50        7.90      2.08 o 
   6  31   1       53.23       54.03      3.90 o 
  -6  32   1        1.66        0.42      1.65 o 
  -5  32   1       42.11       40.17      4.29 o 
  -4  32   1        5.24        1.51      1.56 o 
  -3  32   1       17.10       17.65      2.35 o 
  -2  32   1      101.17       92.72      4.30 o 
  -1  32   1      118.38      119.08      8.52 o 
   0  32   1       89.62       98.00      2.86 o 
   1  32   1       11.06       10.52      1.27 o 
   2  32   1      336.31      362.22     12.81 o 
   3  32   1       80.86       78.50      4.53 o 
   4  32   1        5.73        6.00      1.89 o 
   5  32   1        0.90        2.76      1.70 o 
  -5  33   1        1.17        1.69      2.22 o 
  -4  33   1       24.86       29.75      4.20 o 
  -3  33   1        1.83        1.95      1.48 o 
  -2  33   1      247.40      259.35      7.63 o 
  -1  33   1      230.10      243.04      7.24 o 
   0  33   1       55.51       51.83      2.70 o 
   1  33   1        0.41        1.50      0.96 o 
   2  33   1      254.24      270.09      8.76 o 
   3  33   1      104.39      111.53      4.79 o 
   4  33   1        0.78        0.86      1.86 o 
   5  33   1        6.31        2.78      1.74 o 
  -5  34   1       81.85       77.87      6.57 o 
  -4  34   1       10.53        8.34      2.14 o 
  -3  34   1       19.55       22.56      2.71 o 
  -2  34   1      106.62      114.46      5.00 o 
  -1  34   1       74.02       81.71      4.14 o 
   0  34   1        0.25        1.31      1.18 o 
   1  34   1       19.27       18.58      1.54 o 
   2  34   1       60.56       57.90      3.51 o 
   3  34   1       49.23       59.41     10.59 o 
   4  34   1       58.78       56.94      3.77 o 
  -4  35   1       11.59        9.92      2.24 o 
  -3  35   1       79.23       81.04      4.38 o 
  -2  35   1      207.30      213.06      7.01 o 
  -1  35   1       40.53       37.80      3.81 o 
   0  35   1        0.35        0.41      1.44 o 
   1  35   1       29.36       32.17      2.24 o 
   2  35   1        3.83        3.42      1.64 o 
   3  35   1      139.55      148.17      5.64 o 
   4  35   1        0.10        2.43      1.78 o 
  -3  36   1       66.62       56.70     10.53 o 
  -2  36   1       49.24       47.18      3.75 o 
  -1  36   1        4.90        5.58      1.84 o 
   0  36   1       27.46       29.94      5.37 o 
   1  36   1        0.49        1.57      1.78 o 
   2  36   1      197.79      211.59      6.63 o 
   3  36   1       71.90       83.34      9.81 o 
  -2  37   1       33.26       29.04      3.03 o 
  -1  37   1       34.19       31.83      3.18 o 
   0  37   1        2.73        3.35      1.71 o 
   1  37   1        0.45        2.34      2.52 o 
   2  37   1       38.96       46.93      3.31 o 
  -1  38   1       25.39       23.83      2.82 o 
   0  38   1        0.41        1.62      2.76 o 
 -10   0   2       13.57       15.24      3.17 o 
  -8   0   2        3.47        2.12      1.18 o 
  -6   0   2     1394.92     1337.25     19.02 o 
  -4   0   2        0.04        0.97      0.36 o 
  -2   0   2     1604.97     1679.69     22.24 o 
   0   0   2     2059.39     2181.39     34.67 o 
   2   0   2       97.83      118.57      1.77 o 
   4   0   2      160.52      146.53      2.30 o 
   6   0   2        0.27        1.00      0.71 o 
   8   0   2       97.34       90.78      4.38 o 
  10   0   2        0.00       -0.77      1.63 o 
 -11   1   2        9.16        6.11      2.06 o 
 -10   1   2        9.97        9.37      1.95 o 
  -9   1   2       43.74       39.27      3.17 o 
  -8   1   2       59.53       65.52      2.46 o 
  -7   1   2       67.24       58.30      1.77 o 
  -6   1   2      453.21      400.06      5.14 o 
  -5   1   2      513.52      531.90      5.19 o 
  -4   1   2      244.43      235.85      2.45 o 
  -3   1   2       59.35       83.14      1.14 o 
  -2   1   2     1907.95     1878.72     15.22 o 
  -1   1   2     1626.53     1591.04     13.78 o 
   0   1   2    10338.36    10136.72     86.19 o 
   1   1   2    65909.40    57322.20    897.37 o 
   2   1   2      295.89      330.27      2.47 o 
   3   1   2      341.65      338.93      2.86 o 
   4   1   2      756.68      740.55      5.13 o 
   5   1   2      130.88      139.74      2.15 o 
   6   1   2       93.03       92.80      1.90 o 
   7   1   2        6.16        5.87      0.81 o 
   8   1   2        5.42        4.39      1.10 o 
   9   1   2        3.24        3.33      1.17 o 
  10   1   2        0.71       -0.39      1.16 o 
 -11   2   2        5.83        3.19      1.89 o 
 -10   2   2       24.29       27.98      2.81 o 
  -9   2   2        8.28        4.78      1.69 o 
  -8   2   2        4.37        4.09      0.94 o 
  -7   2   2      198.57      171.76      3.27 o 
  -6   2   2      350.37      334.81      4.29 o 
  -5   2   2        7.76        6.87      0.51 o 
  -4   2   2      405.51      399.68      3.62 o 
  -3   2   2     1136.91     1062.22      9.69 o 
  -2   2   2       66.09       77.22      1.18 o 
  -1   2   2     1897.98     1817.34     14.01 o 
   0   2   2    11894.80    11756.52     89.31 o 
   1   2   2       10.78        8.98      0.84 o 
   2   2   2      331.74      370.67      2.70 o 
   3   2   2       23.27       28.24      0.64 o 
   4   2   2        0.08        1.19      0.31 o 
   5   2   2       59.99       59.95      1.39 o 
   6   2   2       27.64       28.12      1.20 o 
   7   2   2       51.79       50.59      2.38 o 
   8   2   2        0.00       -0.23      1.02 o 
   9   2   2       77.05       76.35      2.88 o 
  10   2   2       16.08       20.74      2.49 o 
 -11   3   2        6.88        7.43      2.11 o 
 -10   3   2       24.32       27.52      2.78 o 
  -9   3   2       21.17       23.44      3.28 o 
  -8   3   2      188.73      189.73      4.35 o 
  -7   3   2      151.56      158.72      2.95 o 
  -6   3   2      582.06      581.12      6.40 o 
  -5   3   2      291.80      332.15      3.66 o 
  -4   3   2       40.01       41.98      0.84 o 
  -3   3   2       89.94       94.33      1.22 o 
  -2   3   2     3081.70     3062.31     23.27 o 
  -1   3   2       91.19      101.88      1.18 o 
   0   3   2      578.60      604.77      5.17 o 
   1   3   2        1.64        0.73      0.40 o 
   2   3   2        0.63        0.59      0.20 o 
   3   3   2      277.87      298.04      2.69 o 
   4   3   2      453.49      444.13      3.53 o 
   5   3   2       27.72       32.22      1.09 o 
   6   3   2      349.03      345.92      4.11 o 
   7   3   2       50.45       47.12      1.66 o 
   8   3   2       93.29       90.39      2.78 o 
   9   3   2       30.30       24.86      1.90 o 
  10   3   2        2.72        2.15      1.26 o 
 -11   4   2        4.96        4.22      1.95 o 
 -10   4   2        2.33        1.60      1.49 o 
  -9   4   2      150.15      151.49      5.49 o 
  -8   4   2       43.61       46.45      2.67 o 
  -7   4   2      666.58      641.67      7.37 o 
  -6   4   2     2685.11     2482.16     21.98 o 
  -5   4   2      123.51      141.92      2.06 o 
  -4   4   2       10.00       12.57      0.51 o 
  -3   4   2      124.94      135.16      1.61 o 
  -2   4   2      606.63      648.14      5.34 o 
  -1   4   2      307.84      370.27      3.09 o 
   0   4   2      278.46      302.35      2.74 o 
   1   4   2      654.55      677.67      6.28 o 
   2   4   2      567.17      593.78      4.33 o 
   3   4   2      103.23       81.56      1.14 o 
   4   4   2       44.30       45.59      0.87 o 
   5   4   2        0.18        0.29      0.41 o 
   6   4   2        7.16        5.87      0.70 o 
   7   4   2       12.15       13.52      1.11 o 
   8   4   2      935.24      951.44     14.59 o 
   9   4   2       68.76       64.74      2.97 o 
  10   4   2       47.72       53.76      2.77 o 
 -11   5   2        0.02        2.07      1.80 o 
 -10   5   2       13.37       10.11      2.25 o 
  -9   5   2      241.78      246.80      7.07 o 
  -8   5   2       79.28       78.98      2.79 o 
  -7   5   2       43.24       34.63      1.47 o 
  -6   5   2     1132.47     1125.72     11.72 o 
  -5   5   2      567.83      541.01      5.70 o 
  -4   5   2      537.05      553.20      5.42 o 
  -3   5   2     1100.21     1226.80     10.31 o 
  -2   5   2      251.22      288.28      2.53 o 
  -1   5   2       19.19       14.36      0.40 o 
   0   5   2     1507.20     1570.44     11.82 o 
   1   5   2     2575.50     2540.71     19.45 o 
   2   5   2      681.72      672.11      4.68 o 
   3   5   2       88.67       94.70      1.26 o 
   4   5   2        1.96        1.93      0.35 o 
   5   5   2       89.28       84.10      1.67 o 
   6   5   2        8.49        4.68      0.75 o 
   7   5   2      411.17      419.40      4.97 o 
   8   5   2      654.97      684.83      8.67 o 
   9   5   2       25.93       30.02      2.08 o 
  10   5   2       51.66       50.88      2.96 o 
 -11   6   2       46.68       48.71      5.28 o 
 -10   6   2        5.56        1.20      1.74 o 
  -9   6   2       69.77       67.44      9.94 o 
  -8   6   2       30.95       32.76      2.30 o 
  -7   6   2        7.59        4.04      0.83 o 
  -6   6   2     1152.21     1039.90     10.25 o 
  -5   6   2        1.18       -0.04      0.39 o 
  -4   6   2       55.52       57.17      1.14 o 
  -3   6   2     1859.15     2049.27     15.39 o 
  -2   6   2      664.09      667.04      4.60 o 
  -1   6   2     3354.70     3389.78     25.89 o 
   0   6   2     1662.08     1779.75     14.10 o 
   1   6   2      117.13      124.86      1.58 o 
   2   6   2      167.61      165.97      1.84 o 
   3   6   2      917.29      960.84      7.56 o 
   4   6   2      454.09      471.73      4.41 o 
   5   6   2       59.89       60.31      1.44 o 
   6   6   2       60.43       59.67      2.09 o 
   7   6   2       87.84       90.46      2.57 o 
   8   6   2      492.36      504.52      7.05 o 
   9   6   2       38.14       39.99      2.28 o 
  10   6   2        0.47        1.20      1.21 o 
 -11   7   2        0.07        0.81      1.81 o 
 -10   7   2       68.79       77.56      7.02 o 
  -9   7   2        0.03        0.55      1.42 o 
  -8   7   2        5.69        4.20      1.05 o 
  -7   7   2      112.72       97.03      2.81 o 
  -6   7   2       13.52        5.41      0.74 o 
  -5   7   2        8.07        3.83      0.49 o 
  -4   7   2       78.83       78.20      1.33 o 
  -3   7   2      211.42      221.01      2.11 o 
  -2   7   2     1334.20     1403.59     10.55 o 
  -1   7   2      883.78      989.11      7.29 o 
   0   7   2      594.69      642.02      5.59 o 
   1   7   2      418.35      435.94      3.67 o 
   2   7   2        7.99       10.22      0.44 o 
   3   7   2      943.11      971.16      8.06 o 
   4   7   2     1495.88     1576.49      9.82 o 
   5   7   2       11.86       14.90      0.95 o 
   6   7   2        9.52        6.81      0.74 o 
   7   7   2        0.05        0.07      0.61 o 
   8   7   2        2.72        2.74      1.05 o 
   9   7   2       57.60       58.08      3.22 o 
  10   7   2        8.32        7.71      1.53 o 
 -10   8   2      114.95      105.97      5.12 o 
  -9   8   2      124.36      120.61      4.91 o 
  -8   8   2        4.52        3.40      1.15 o 
  -7   8   2       71.30       55.60      2.22 o 
  -6   8   2      169.43      167.08      3.14 o 
  -5   8   2       15.37       10.61      0.71 o 
  -4   8   2     2053.56     2096.48     14.51 o 
  -3   8   2      739.45      816.00      6.04 o 
  -2   8   2      799.06      887.50      7.96 o 
  -1   8   2      770.40      879.02      6.58 o 
   0   8   2      470.43      469.23      4.18 o 
   1   8   2       15.12       16.59      0.50 o 
   2   8   2      229.62      235.38      2.25 o 
   3   8   2      286.89      325.29      3.36 o 
   4   8   2      161.78      173.83      1.93 o 
   5   8   2      226.62      230.35      3.15 o 
   6   8   2      120.06      121.46      2.26 o 
   7   8   2       76.31       68.71      2.03 o 
   8   8   2       43.71       46.12      2.13 o 
   9   8   2       17.40       19.98      1.82 o 
  10   8   2        0.01        0.05      1.27 o 
 -10   9   2      219.77      242.04      7.64 o 
  -9   9   2       57.57       64.17      3.84 o 
  -8   9   2        5.65        4.83      1.31 o 
  -7   9   2      191.55      155.50      3.65 o 
  -6   9   2       36.13       37.39      1.53 o 
  -5   9   2      258.77      246.35      3.33 o 
  -4   9   2        0.58        1.15      0.26 o 
  -3   9   2        3.95        3.36      0.33 o 
  -2   9   2      333.05      381.46      3.44 o 
  -1   9   2      732.19      806.27      6.41 o 
   0   9   2        3.08        3.31      0.45 o 
   1   9   2      539.76      580.45      4.59 o 
   2   9   2       28.98       34.41      0.78 o 
   3   9   2     1586.95     1615.27     10.64 o 
   4   9   2        0.17        1.10      0.33 o 
   5   9   2      109.23      115.13      2.13 o 
   6   9   2        0.64        0.75      0.56 o 
   7   9   2       39.92       42.09      1.87 o 
   8   9   2       20.60       21.20      1.65 o 
   9   9   2        4.50        3.49      1.22 o 
  10   9   2        0.04        0.69      1.32 o 
 -10  10   2      435.79      464.27     11.38 o 
  -9  10   2       24.16       24.35      2.74 o 
  -8  10   2      132.19      134.82      4.52 o 
  -7  10   2        5.77        2.43      0.85 o 
  -6  10   2       34.66       42.62      1.61 o 
  -5  10   2      414.73      351.77      4.47 o 
  -4  10   2       47.95       36.55      0.84 o 
  -3  10   2       73.48       83.91      1.40 o 
  -2  10   2      498.10      550.73      4.71 o 
  -1  10   2        5.26       11.42      0.49 o 
   0  10   2       18.32       29.76      0.58 o 
   1  10   2       19.64       17.61      0.56 o 
   2  10   2       38.10       34.09      0.83 o 
   3  10   2       19.22       13.81      0.74 o 
   4  10   2      292.59      281.07      2.89 o 
   5  10   2        8.76        8.11      0.74 o 
   6  10   2        3.16        2.57      0.65 o 
   7  10   2       22.78       19.09      1.43 o 
   8  10   2        0.24        0.76      0.94 o 
   9  10   2       40.10       43.36      2.38 o 
  10  10   2       11.77       13.17      2.03 o 
 -10  11   2        4.39        4.43      2.03 o 
  -9  11   2        0.04        1.06      1.34 o 
  -8  11   2        4.25        3.16      1.09 o 
  -7  11   2      152.18      146.83      3.47 o 
  -6  11   2        0.56        0.73      0.53 o 
  -5  11   2        0.75        0.73      0.44 o 
  -4  11   2       50.89       63.82      1.56 o 
  -3  11   2       21.20       24.85      0.78 o 
  -2  11   2       85.63       86.02      1.32 o 
  -1  11   2     1700.60     1794.26     12.07 o 
   0  11   2        1.66        0.51      0.19 o 
   1  11   2       57.84       60.90      0.98 o 
   2  11   2        0.26        0.88      0.30 o 
   3  11   2      351.55      374.29      3.48 o 
   4  11   2       38.59       40.78      0.99 o 
   5  11   2       95.88       96.27      1.98 o 
   6  11   2        4.46        3.88      0.76 o 
   7  11   2        4.37        3.07      0.90 o 
   8  11   2        7.17        7.62      1.22 o 
   9  11   2        8.62        8.70      1.48 o 
  10  11   2       49.83       61.80      3.39 o 
 -10  12   2      167.50      186.97     10.11 o 
  -9  12   2      290.07      311.70      8.49 o 
  -8  12   2        0.01        0.18      0.97 o 
  -7  12   2       27.78       34.43      1.82 o 
  -6  12   2      175.71      171.08      3.14 o 
  -5  12   2       12.83       15.21      1.14 o 
  -4  12   2       72.08       65.28      2.06 o 
  -3  12   2      217.79      227.43      2.69 o 
  -2  12   2      155.62      163.64      2.03 o 
  -1  12   2       87.76      114.63      1.12 o 
   0  12   2      412.40      415.79      3.42 o 
   1  12   2       38.13       36.11      0.77 o 
   2  12   2      256.19      283.09      3.04 o 
   3  12   2      149.64      149.30      2.15 o 
   4  12   2      291.69      291.94      3.01 o 
   5  12   2      206.73      215.24      3.11 o 
   6  12   2        0.34        0.40      0.60 o 
   7  12   2       67.61       65.40      2.28 o 
   8  12   2       85.76       87.76      4.57 o 
   9  12   2        0.31        1.80      1.16 o 
 -10  13   2       18.38       15.26      2.71 o 
  -9  13   2       49.06       47.92      3.67 o 
  -8  13   2       31.71       35.94      2.61 o 
  -7  13   2       43.36       42.70      2.85 o 
  -6  13   2       34.23       27.22      1.41 o 
  -5  13   2        5.37        5.26      0.67 o 
  -4  13   2      686.66      632.69      8.16 o 
  -3  13   2     3237.50     3167.38     30.38 o 
  -2  13   2      465.95      505.74      4.34 o 
  -1  13   2       25.22       28.29      0.52 o 
   0  13   2     1389.80     1425.83      9.24 o 
   1  13   2      190.01      173.22      1.91 o 
   2  13   2      511.39      533.25      4.92 o 
   3  13   2       46.53       47.07      1.58 o 
   4  13   2      515.36      517.90      4.80 o 
   5  13   2      545.87      585.33      6.50 o 
   6  13   2      262.12      278.90      5.07 o 
   7  13   2        0.03        0.95      0.89 o 
   8  13   2       49.90       58.74      2.74 o 
   9  13   2       13.26       18.78      2.64 o 
 -10  14   2        2.19        1.48      1.83 o 
  -9  14   2       17.05       12.35      2.29 o 
  -8  14   2       96.88      103.25      4.51 o 
  -7  14   2      211.37      209.18      5.24 o 
  -6  14   2       38.92       32.50      1.76 o 
  -5  14   2        1.70        3.30      0.68 o 
  -4  14   2      848.84      854.27      9.40 o 
  -3  14   2     1279.44     1190.78     11.03 o 
  -2  14   2      699.18      705.42      5.44 o 
  -1  14   2      560.03      606.43      4.07 o 
   0  14   2      137.16      153.62      1.65 o 
   1  14   2        0.02       -0.02      0.23 o 
   2  14   2       10.46        9.51      0.55 o 
   3  14   2      110.31      118.62      1.77 o 
   4  14   2       78.12       78.08      1.40 o 
   5  14   2     1378.94     1348.42     12.45 o 
   6  14   2      247.05      236.32      4.02 o 
   7  14   2       75.18       80.53      2.53 o 
   8  14   2        3.02        0.61      0.98 o 
   9  14   2       31.63       37.01      2.65 o 
 -10  15   2       23.44       28.74      3.97 o 
  -9  15   2        5.00        2.98      1.71 o 
  -8  15   2       69.25       74.03      4.03 o 
  -7  15   2        0.58        0.24      0.96 o 
  -6  15   2      112.71      121.42      3.23 o 
  -5  15   2        3.27        2.07      0.65 o 
  -4  15   2     1161.18     1113.40     11.80 o 
  -3  15   2      462.38      414.29      5.70 o 
  -2  15   2      574.77      597.83      5.17 o 
  -1  15   2      178.01      179.86      1.67 o 
   0  15   2       34.31       34.03      1.06 o 
   1  15   2      118.05      126.02      1.68 o 
   2  15   2       23.74       25.49      0.82 o 
   3  15   2      317.48      322.12      3.25 o 
   4  15   2      210.76      195.22      2.62 o 
   5  15   2     1223.25     1194.17     12.21 o 
   6  15   2      224.97      219.12      3.87 o 
   7  15   2       39.65       38.43      2.86 o 
   8  15   2       40.89       40.24      2.34 o 
   9  15   2        4.48        7.48      1.77 o 
 -10  16   2       29.77       23.81      3.79 o 
  -9  16   2        0.02       -0.96      1.49 o 
  -8  16   2        1.24        0.87      1.35 o 
  -7  16   2      223.76      214.47      6.07 o 
  -6  16   2       45.38       43.14      2.08 o 
  -5  16   2        9.36       10.28      1.17 o 
  -4  16   2     3040.59     2865.14     27.09 o 
  -3  16   2      191.60      190.43      2.63 o 
  -2  16   2      315.26      299.61      3.47 o 
  -1  16   2        3.88        2.77      0.27 o 
   0  16   2      374.77      384.56      3.60 o 
   1  16   2       14.01       16.71      0.62 o 
   2  16   2       11.77       14.56      0.65 o 
   3  16   2      107.88      101.57      1.61 o 
   4  16   2       14.73       17.83      1.47 o 
   5  16   2      144.54      153.86      3.00 o 
   6  16   2      584.87      578.90      7.77 o 
   7  16   2      100.49      107.76      3.38 o 
   8  16   2       37.10       37.95      2.32 o 
   9  16   2       35.43       37.01      2.66 o 
 -10  17   2       18.80       23.85      4.11 o 
  -9  17   2        0.00        1.44      1.60 o 
  -8  17   2      112.58      119.34      5.18 o 
  -7  17   2       14.82       20.04      2.16 o 
  -6  17   2       12.94       14.56      1.42 o 
  -5  17   2       26.17       21.86      1.36 o 
  -4  17   2      623.03      581.00      7.27 o 
  -3  17   2      169.43      177.46      2.59 o 
  -2  17   2      816.44      786.05      7.73 o 
  -1  17   2      363.15      360.41      3.50 o 
   0  17   2      185.72      204.10      2.20 o 
   1  17   2      190.68      178.45      1.98 o 
   2  17   2        0.76        0.27      0.33 o 
   3  17   2       21.76       20.44      0.90 o 
   4  17   2       80.06       85.93      2.48 o 
   5  17   2        0.26        1.18      0.71 o 
   6  17   2       24.35       21.77      1.57 o 
   7  17   2        2.38        3.34      1.34 o 
   8  17   2        0.20       -0.64      1.11 o 
   9  17   2       12.70        9.35      1.69 o 
  -9  18   2        1.33        2.55      1.81 o 
  -8  18   2       39.70       40.04      4.26 o 
  -7  18   2       27.52       26.25      2.30 o 
  -6  18   2        2.69        0.89      0.82 o 
  -5  18   2       14.70       11.44      1.13 o 
  -4  18   2      295.46      266.56      3.87 o 
  -3  18   2       26.10       27.93      1.07 o 
  -2  18   2     3230.29     3068.95     25.79 o 
  -1  18   2      664.50      702.04      6.02 o 
   0  18   2      120.77      117.03      1.64 o 
   1  18   2       20.06       22.41      0.77 o 
   2  18   2       10.75        7.91      0.62 o 
   3  18   2      215.03      228.36      3.24 o 
   4  18   2     1510.91     1524.21     13.10 o 
   5  18   2       27.67       23.47      1.78 o 
   6  18   2       49.52       48.42      2.32 o 
   7  18   2       35.77       31.68      2.49 o 
   8  18   2       66.20       73.00      3.03 o 
   9  18   2       71.65       74.02      3.26 o 
  -9  19   2       39.52       38.40      3.66 o 
  -8  19   2        0.59        0.00      1.47 o 
  -7  19   2       44.53       43.91      3.45 o 
  -6  19   2       12.98        8.58      2.06 o 
  -5  19   2      111.34      103.95      2.75 o 
  -4  19   2       38.14       32.73      1.46 o 
  -3  19   2       70.83       76.65      1.71 o 
  -2  19   2      747.47      733.70      7.99 o 
  -1  19   2      824.42      731.46      6.28 o 
   0  19   2       65.96       48.59      1.24 o 
   1  19   2      235.70      212.35      2.63 o 
   2  19   2       70.46       80.69      1.86 o 
   3  19   2      411.13      403.12      4.83 o 
   4  19   2      194.87      188.30      2.92 o 
   5  19   2      229.82      229.39      4.60 o 
   6  19   2       33.44       26.39      2.19 o 
   7  19   2       20.73       20.43      2.19 o 
   8  19   2        3.30        4.19      1.44 o 
   9  19   2        0.40        1.62      1.44 o 
  -9  20   2       14.15       18.23      3.31 o 
  -8  20   2       14.23       13.06      2.33 o 
  -7  20   2      132.54      137.55      5.12 o 
  -6  20   2       98.57      101.12      4.73 o 
  -5  20   2      198.79      209.20      4.49 o 
  -4  20   2      564.53      539.16      6.46 o 
  -3  20   2       45.53       40.26      1.45 o 
  -2  20   2      456.60      451.35      5.59 o 
  -1  20   2     1076.28     1050.19      8.96 o 
   0  20   2        6.33        2.10      0.42 o 
   1  20   2      308.01      293.85      3.60 o 
   2  20   2      155.47      130.20      2.58 o 
   3  20   2      830.09      839.15      9.25 o 
   4  20   2      428.96      420.58      5.36 o 
   5  20   2       11.78        8.25      1.28 o 
   6  20   2      151.93      159.53      4.80 o 
   7  20   2       16.67       17.26      2.09 o 
   8  20   2        4.70        5.22      1.61 o 
  -9  21   2       72.57       75.95      7.10 o 
  -8  21   2        3.44        4.90      1.85 o 
  -7  21   2       95.88      109.63      5.99 o 
  -6  21   2        8.79        7.25      1.58 o 
  -5  21   2       26.24       23.04      1.73 o 
  -4  21   2      169.11      180.13      2.97 o 
  -3  21   2       37.61       39.93      1.41 o 
  -2  21   2        4.63        2.77      0.62 o 
  -1  21   2      112.61      103.23      1.66 o 
   0  21   2      643.66      590.20      6.07 o 
   1  21   2      118.93       95.22      3.00 o 
   2  21   2      631.30      579.61      7.89 o 
   3  21   2      628.41      608.41      7.51 o 
   4  21   2      158.64      148.26      2.81 o 
   5  21   2        0.01       -0.13      0.89 o 
   6  21   2       14.71       14.67      2.10 o 
   7  21   2       30.22       30.73      5.16 o 
   8  21   2        0.32        0.91      1.43 o 
  -9  22   2       79.21       86.02      5.17 o 
  -8  22   2       40.65       46.13      3.78 o 
  -7  22   2      170.67      183.32      6.21 o 
  -6  22   2        2.78        2.31      1.16 o 
  -5  22   2        7.11        9.20      1.10 o 
  -4  22   2       17.70       14.52      1.00 o 
  -3  22   2       87.88       80.16      2.21 o 
  -2  22   2      101.04       97.34      2.22 o 
  -1  22   2      515.81      452.15      4.65 o 
   0  22   2      313.84      264.15      3.64 o 
   1  22   2       53.50       48.03      1.69 o 
   2  22   2      239.31      198.94      3.95 o 
   3  22   2       34.35       32.14      1.41 o 
   4  22   2       12.91       10.37      1.16 o 
   5  22   2        1.51        1.27      1.23 o 
   6  22   2      125.94      128.42      5.00 o 
   7  22   2        7.57        8.74      3.18 o 
   8  22   2       13.44       11.26      2.02 o 
  -8  23   2        0.60        0.30      1.62 o 
  -7  23   2        6.25        7.56      1.96 o 
  -6  23   2        0.12        0.94      1.16 o 
  -5  23   2        4.81        7.40      1.21 o 
  -4  23   2      168.34      187.40      3.17 o 
  -3  23   2      147.31      146.81      3.20 o 
  -2  23   2       44.77       42.97      1.58 o 
  -1  23   2      150.64      119.11      2.23 o 
   0  23   2       15.54       24.34      1.39 o 
   1  23   2      302.01      290.32      4.79 o 
   2  23   2       16.63        9.26      1.26 o 
   3  23   2       47.67       36.12      2.18 o 
   4  23   2        5.95        5.50      0.97 o 
   5  23   2      159.06      140.61      5.05 o 
   6  23   2        8.92        9.56      1.90 o 
   7  23   2       31.41       27.72      2.88 o 
   8  23   2       27.90       30.42      3.18 o 
  -8  24   2        3.51        1.75      1.94 o 
  -7  24   2        0.63       -0.34      1.44 o 
  -6  24   2        2.91        1.11      1.39 o 
  -5  24   2       74.46       76.57      3.11 o 
  -4  24   2       12.18       10.68      1.38 o 
  -3  24   2       31.31       29.20      1.44 o 
  -2  24   2       37.63       45.85      1.65 o 
  -1  24   2      394.44      349.00      5.07 o 
   0  24   2        0.83        1.68      0.61 o 
   1  24   2        6.94        6.58      0.89 o 
   2  24   2       97.00       96.99      2.57 o 
   3  24   2       66.17       56.85      1.99 o 
   4  24   2       17.89       13.12      1.28 o 
   5  24   2        5.22        2.99      1.38 o 
   6  24   2       11.62       12.05      2.43 o 
   7  24   2        9.68        6.11      1.91 o 
   8  24   2        0.26       -0.79      2.64 o 
  -8  25   2        3.69        1.63      1.95 o 
  -7  25   2        0.88        1.17      1.69 o 
  -6  25   2      115.81      122.30      4.06 o 
  -5  25   2      341.02      383.38      6.01 o 
  -4  25   2        0.12        0.44      0.70 o 
  -3  25   2        2.32        1.21      0.70 o 
  -2  25   2      221.13      200.38      5.88 o 
  -1  25   2      166.73      189.80      4.19 o 
   0  25   2       12.49        8.98      0.91 o 
   1  25   2       11.09       11.20      1.07 o 
   2  25   2       35.36       28.77      1.52 o 
   3  25   2       13.81       17.34      1.29 o 
   4  25   2        0.30        0.87      1.15 o 
   5  25   2       13.12       12.14      1.99 o 
   6  25   2        2.94        4.56      1.67 o 
   7  25   2       82.03       81.07      6.00 o 
  -8  26   2       21.16       18.91      3.65 o 
  -7  26   2       84.27       75.62      4.52 o 
  -6  26   2       49.51       47.03      2.81 o 
  -5  26   2      165.72      183.41      4.85 o 
  -4  26   2      104.62      111.48      2.81 o 
  -3  26   2        0.49        1.08      0.71 o 
  -2  26   2      224.04      198.62      6.85 o 
  -1  26   2        2.34        2.83      1.23 o 
   0  26   2       36.08       34.28      1.54 o 
   1  26   2        0.44        1.47      0.79 o 
   2  26   2        0.11        0.84      0.72 o 
   3  26   2      152.58      145.27      4.50 o 
   4  26   2        0.05        1.02      1.19 o 
   5  26   2       31.67       26.92      4.17 o 
   6  26   2       15.13       14.58      2.27 o 
   7  26   2      310.21      329.08     10.80 o 
  -7  27   2       91.46       97.63      5.06 o 
  -6  27   2        0.34        0.41      1.19 o 
  -5  27   2        4.30        3.54      1.29 o 
  -4  27   2       73.74       71.09      2.76 o 
  -3  27   2      199.28      189.26      4.39 o 
  -2  27   2       31.23       26.09      2.46 o 
  -1  27   2        5.88        5.40      2.10 o 
   0  27   2       55.38       55.51      1.91 o 
   1  27   2       62.14       55.48      2.03 o 
   2  27   2        1.25        0.52      0.72 o 
   3  27   2        0.18        1.31      0.79 o 
   4  27   2      112.13      112.23      4.58 o 
   5  27   2       25.54       21.28      5.31 o 
   6  27   2       19.82       22.12      3.03 o 
   7  27   2        0.68        2.74      1.77 o 
  -7  28   2      143.29      160.28      5.21 o 
  -6  28   2        3.01        3.72      1.21 o 
  -5  28   2        2.74        2.82      1.10 o 
  -4  28   2      120.57      130.50      4.34 o 
  -3  28   2       11.74        8.73      1.47 o 
  -2  28   2        0.24        1.48      1.89 o 
  -1  28   2       12.31        7.43      1.53 o 
   0  28   2       22.50       19.86      1.29 o 
   1  28   2        6.39        6.82      1.00 o 
   2  28   2       38.19       35.25      2.20 o 
   3  28   2       30.04       25.85      1.54 o 
   4  28   2        1.26        1.70      1.59 o 
   5  28   2       23.88       20.51      2.46 o 
   6  28   2       91.84      106.95      4.94 o 
  -7  29   2        0.06        0.62      1.51 o 
  -6  29   2      101.07      100.69      3.47 o 
  -5  29   2       13.76       14.05      1.71 o 
  -4  29   2       33.17       32.17      4.88 o 
  -3  29   2       73.56       67.56      3.54 o 
  -2  29   2        2.60        2.79      1.27 o 
  -1  29   2        6.65        9.03      5.28 o 
   0  29   2       14.11       16.16      1.26 o 
   1  29   2       60.21       58.17      2.13 o 
   2  29   2       22.63       19.61      1.44 o 
   3  29   2       19.82       24.24      1.94 o 
   4  29   2       28.89       32.65      2.82 o 
   5  29   2       30.66       33.86      3.03 o 
   6  29   2       19.16       17.72      2.54 o 
  -6  30   2       88.00       82.77      3.99 o 
  -5  30   2        8.50        9.47      1.81 o 
  -4  30   2       25.84       28.32      2.71 o 
  -3  30   2        0.50        0.48      1.19 o 
  -2  30   2      110.76      119.45      4.68 o 
  -1  30   2      161.80      165.96      5.56 o 
   0  30   2       54.19       57.31      2.71 o 
   1  30   2        0.11        0.90      0.81 o 
   2  30   2      303.37      310.65      5.46 o 
   3  30   2       75.90       74.84      3.00 o 
   4  30   2        0.88        0.31      1.37 o 
   5  30   2        2.68       -0.09      1.46 o 
   6  30   2        8.03        6.21      2.01 o 
  -6  31   2        0.18        0.43      1.64 o 
  -5  31   2        0.47        0.45      1.38 o 
  -4  31   2       24.43       30.74      2.86 o 
  -3  31   2        8.13        8.38      1.88 o 
  -2  31   2       16.38       15.06      2.12 o 
  -1  31   2        9.15        7.45      1.67 o 
   0  31   2      162.80      170.78      5.45 o 
   1  31   2       14.15        9.94      1.21 o 
   2  31   2      178.67      196.47      4.16 o 
   3  31   2       23.77       24.32      2.48 o 
   4  31   2        0.67        2.28      1.48 o 
   5  31   2        0.91        3.03      1.70 o 
  -6  32   2        2.38        3.35      5.01 o 
  -5  32   2        7.00        6.26      1.99 o 
  -4  32   2       23.64       22.84      2.66 o 
  -3  32   2        2.20        3.11      1.54 o 
  -2  32   2        0.20        1.37      1.38 o 
  -1  32   2       80.98       70.91      5.07 o 
   0  32   2        1.34        0.70      1.37 o 
   1  32   2        1.70        1.71      0.90 o 
   2  32   2        0.08        2.82      1.01 o 
   3  32   2       47.78       43.37      4.32 o 
   4  32   2        1.36        1.16      1.44 o 
   5  32   2        0.19        1.12      1.57 o 
  -5  33   2        6.81        5.01      1.95 o 
  -4  33   2        1.22        2.93      1.68 o 
  -3  33   2       14.01       18.46      5.70 o 
  -2  33   2       80.17       74.33      6.42 o 
  -1  33   2      385.41      395.02      9.93 o 
   0  33   2      178.34      192.36      6.87 o 
   1  33   2      160.72      164.70      5.23 o 
   2  33   2      192.22      203.91      4.29 o 
   3  33   2      600.65      644.47     17.18 o 
   4  33   2        0.13        1.75      1.55 o 
  -5  34   2        6.38        9.01      3.39 o 
  -4  34   2       16.11       10.62      2.21 o 
  -3  34   2      119.10      118.05      5.14 o 
  -2  34   2       88.97       87.37      4.42 o 
  -1  34   2      136.98      151.10      5.72 o 
   0  34   2       61.35       52.71      5.67 o 
   1  34   2        5.21        5.83      1.87 o 
   2  34   2        2.19        3.50      1.32 o 
   3  34   2      101.04      109.26      8.52 o 
   4  34   2       39.19       37.44      3.63 o 
  -4  35   2       60.01       58.69      4.07 o 
  -3  35   2       45.38       46.13      3.57 o 
  -2  35   2        3.48        1.26      1.57 o 
  -1  35   2      118.11      131.87      5.43 o 
   0  35   2       15.13       15.48      2.33 o 
   1  35   2       33.30       31.08      2.85 o 
   2  35   2        1.20        3.30      2.34 o 
   3  35   2      111.69      129.33      5.08 o 
  -3  36   2       16.14       12.40      2.41 o 
  -2  36   2        2.05        2.41      1.79 o 
  -1  36   2       20.39       21.07      6.39 o 
   0  36   2       28.75       26.91      2.87 o 
   1  36   2        2.36        1.63      1.67 o 
   2  36   2        0.80        2.10      2.40 o 
   3  36   2        4.04        4.84      1.82 o 
  -2  37   2        4.00        2.89      1.95 o 
  -1  37   2        5.93        2.42      1.84 o 
   0  37   2       53.30       58.26      5.25 o 
   1  37   2        4.97        5.04      3.12 o 
 -11   0   3      140.24      142.35      7.56 o 
  -9   0   3      901.39      922.76     26.21 o 
  -7   0   3        1.27        1.92      0.78 o 
  -5   0   3      226.40      227.91      3.52 o 
  -3   0   3     1046.74     1065.99     15.00 o 
  -1   0   3      977.54      937.52     22.91 o 
   1   0   3      796.31      796.90      8.92 o 
   3   0   3      437.10      437.04      4.81 o 
   5   0   3       40.76       41.24      1.44 o 
   7   0   3      174.71      199.52      4.92 o 
   9   0   3        0.01        2.93      1.85 o 
 -11   1   3        3.94        3.94      2.67 o 
 -10   1   3      282.27      302.69     11.64 o 
  -9   1   3        3.91        0.95      1.59 o 
  -8   1   3       64.04       60.14      2.11 o 
  -7   1   3       67.21       79.46      1.90 o 
  -6   1   3      468.92      475.89      5.22 o 
  -5   1   3      276.82      262.19      2.65 o 
  -4   1   3      169.01      157.57      1.85 o 
  -3   1   3        0.85        1.92      0.40 o 
  -2   1   3       44.58       85.78      1.90 o 
  -1   1   3      215.01      228.60      4.08 o 
   0   1   3     6118.96     6169.35     62.95 o 
   1   1   3      478.38      453.43      3.88 o 
   2   1   3       47.95       56.41      0.91 o 
   3   1   3      848.19      873.91      6.94 o 
   4   1   3       65.55       71.39      1.20 o 
   5   1   3      375.74      379.56      3.84 o 
   6   1   3        2.84        2.42      0.64 o 
   7   1   3        0.33        0.18      0.63 o 
   8   1   3        0.87        0.78      0.89 o 
   9   1   3      133.12      135.44      4.98 o 
  10   1   3       53.73       54.42      3.16 o 
 -11   2   3       27.30       27.09      2.94 o 
 -10   2   3       18.28       18.57      2.61 o 
  -9   2   3      140.16      149.17      5.20 o 
  -8   2   3        5.99        5.54      1.09 o 
  -7   2   3      306.41      287.90      4.02 o 
  -6   2   3     1217.96     1197.65     11.18 o 
  -5   2   3       55.48       39.27      0.83 o 
  -4   2   3      145.10      138.46      1.72 o 
  -3   2   3       39.74       49.26      1.22 o 
  -2   2   3     1346.26     1485.61     15.47 o 
  -1   2   3      276.11      300.82      3.26 o 
   0   2   3      964.54      923.35     11.34 o 
   1   2   3      228.16      277.47      2.54 o 
   2   2   3      357.40      394.97      3.30 o 
   3   2   3       52.82       37.32      0.90 o 
   4   2   3       55.39       64.87      1.14 o 
   5   2   3      167.88      172.46      2.20 o 
   6   2   3       26.82       23.99      1.17 o 
   7   2   3        9.56        9.94      1.01 o 
   8   2   3       44.18       41.23      2.08 o 
   9   2   3       13.38       13.21      2.26 o 
  10   2   3       41.29       39.68      2.82 o 
 -11   3   3        1.81        3.47      1.79 o 
 -10   3   3        2.38        0.41      1.54 o 
  -9   3   3        2.28        2.29      1.42 o 
  -8   3   3      161.74      179.72      4.37 o 
  -7   3   3       55.70       54.53      1.58 o 
  -6   3   3      468.10      447.08      5.02 o 
  -5   3   3       73.65       64.57      1.15 o 
  -4   3   3      256.34      268.90      2.63 o 
  -3   3   3     1131.60     1278.99     12.51 o 
  -2   3   3     3195.53     3375.41     26.84 o 
  -1   3   3      124.74      135.94      1.84 o 
   0   3   3     2539.59     2744.89     39.83 o 
   1   3   3     1177.94     1235.93      9.47 o 
   2   3   3       37.61       53.31      0.82 o 
   3   3   3     1245.00     1222.46      8.77 o 
   4   3   3        0.17        0.26      0.28 o 
   5   3   3      443.39      455.53      4.14 o 
   6   3   3        0.39        0.39      0.54 o 
   7   3   3       86.01       85.50      2.31 o 
   8   3   3       49.13       51.98      3.17 o 
   9   3   3       39.24       37.79      2.59 o 
  10   3   3        8.99       10.68      1.91 o 
 -11   4   3        6.33        6.90      1.99 o 
 -10   4   3        1.25        0.98      1.58 o 
  -9   4   3       22.18       19.47      4.24 o 
  -8   4   3        0.02        0.45      0.86 o 
  -7   4   3       23.29       22.52      1.22 o 
  -6   4   3      254.50      256.74      3.38 o 
  -5   4   3       27.41       30.28      0.81 o 
  -4   4   3       13.86       11.83      0.43 o 
  -3   4   3     1579.22     1715.09     14.27 o 
  -2   4   3      489.10      547.12      5.16 o 
  -1   4   3        5.86        4.60      0.38 o 
   0   4   3      128.95      144.06      1.99 o 
   1   4   3     3131.49     3303.53     25.21 o 
   2   4   3       82.27       98.04      1.20 o 
   3   4   3      714.84      736.21      5.71 o 
   4   4   3        8.04        3.54      0.37 o 
   5   4   3     1049.47     1072.71      8.66 o 
   6   4   3      141.65      145.29      2.55 o 
   7   4   3      173.23      164.94      3.46 o 
   8   4   3       67.96       67.76      2.50 o 
   9   4   3        6.68        5.91      1.48 o 
  10   4   3        4.72        6.22      1.68 o 
 -11   5   3        0.96        1.10      1.68 o 
 -10   5   3       29.57       30.94      3.10 o 
  -9   5   3       21.56       20.32      2.56 o 
  -8   5   3       70.75       71.66      2.96 o 
  -7   5   3      188.20      185.78      3.63 o 
  -6   5   3       74.22       67.35      1.65 o 
  -5   5   3       14.78       20.35      0.74 o 
  -4   5   3      478.40      499.04      4.57 o 
  -3   5   3     1682.63     1911.08     13.24 o 
  -2   5   3        6.40        9.80      0.43 o 
  -1   5   3      338.27      371.98      3.46 o 
   0   5   3     3626.26     3778.50     31.23 o 
   1   5   3      576.52      716.22      5.72 o 
   2   5   3       78.41       82.06      1.22 o 
   3   5   3       22.48       26.52      0.77 o 
   4   5   3      306.53      322.09      2.90 o 
   5   5   3        7.80        9.49      0.87 o 
   6   5   3        2.42        1.45      0.61 o 
   7   5   3       72.48       63.41      2.07 o 
   8   5   3       80.91       85.33      2.76 o 
   9   5   3      168.02      179.42      5.00 o 
  10   5   3       38.76       46.31      3.83 o 
 -11   6   3        0.30        0.40      1.66 o 
 -10   6   3       63.81       72.30      4.25 o 
  -9   6   3        0.72        1.26      1.28 o 
  -8   6   3        1.46        0.89      0.84 o 
  -7   6   3       66.75       73.05      4.13 o 
  -6   6   3       58.18       35.83      1.25 o 
  -5   6   3      441.53      450.09      4.53 o 
  -4   6   3      422.53      410.01      3.95 o 
  -3   6   3      194.58      221.78      1.94 o 
  -2   6   3     2493.82     2762.33     20.96 o 
  -1   6   3      974.23     1039.49      9.08 o 
   0   6   3      494.49      533.18      5.69 o 
   1   6   3      152.58      162.37      1.68 o 
   2   6   3       74.06       76.19      1.16 o 
   3   6   3       34.86       29.40      0.81 o 
   4   6   3      180.73      192.38      2.24 o 
   5   6   3      359.21      349.72      3.79 o 
   6   6   3      254.59      263.02      3.60 o 
   7   6   3        0.48        0.01      0.72 o 
   8   6   3       27.31       27.11      1.92 o 
   9   6   3      110.64      110.45      4.00 o 
  10   6   3       37.23       36.75      2.77 o 
 -11   7   3       28.65       33.15      5.97 o 
 -10   7   3        0.13        0.96      1.42 o 
  -9   7   3       90.56       92.21      7.10 o 
  -8   7   3       47.36       48.00      3.59 o 
  -7   7   3      162.93      145.47      4.44 o 
  -6   7   3      538.40      438.11      5.60 o 
  -5   7   3      497.14      461.46      4.98 o 
  -4   7   3      981.94      975.82      8.39 o 
  -3   7   3       33.96       26.22      0.57 o 
  -2   7   3     1014.40     1062.64      7.97 o 
  -1   7   3      738.30      810.80      7.31 o 
   0   7   3       42.31       68.91      1.75 o 
   1   7   3      181.25      190.45      2.85 o 
   2   7   3       80.84       95.66      1.37 o 
   3   7   3        0.79       -0.04      0.27 o 
   4   7   3        4.05        2.88      0.43 o 
   5   7   3      340.08      347.08      3.45 o 
   6   7   3       38.58       36.89      1.46 o 
   7   7   3       78.97       78.39      2.31 o 
   8   7   3        9.75       10.42      1.53 o 
   9   7   3        4.67        3.88      1.85 o 
 -11   8   3       25.04       20.57      3.47 o 
 -10   8   3        8.92       10.45      2.49 o 
  -9   8   3      241.99      250.94      9.44 o 
  -8   8   3       81.05       74.87      2.77 o 
  -7   8   3      227.83      201.41      3.75 o 
  -6   8   3        3.11        5.93      0.67 o 
  -5   8   3       45.91       34.06      1.04 o 
  -4   8   3       27.38       31.12      0.80 o 
  -3   8   3      169.72      167.18      1.73 o 
  -2   8   3     4520.14     4833.35     33.59 o 
  -1   8   3       25.34       32.40      0.71 o 
   0   8   3      330.22      349.21      4.15 o 
   1   8   3        7.12        8.55      0.44 o 
   2   8   3      497.77      511.78      4.35 o 
   3   8   3      202.86      218.05      2.43 o 
   4   8   3       87.35       87.50      1.45 o 
   5   8   3      169.68      175.19      2.22 o 
   6   8   3      369.79      382.89      4.79 o 
   7   8   3      233.63      255.07      4.18 o 
   8   8   3        4.66        4.43      1.30 o 
   9   8   3       77.22       73.49      3.34 o 
 -10   9   3        0.15       -0.07      1.68 o 
  -9   9   3       43.79       39.54      3.16 o 
  -8   9   3       14.08       13.51      1.71 o 
  -7   9   3      237.89      214.53      5.44 o 
  -6   9   3      120.98      100.24      2.16 o 
  -5   9   3       97.66       85.62      1.78 o 
  -4   9   3      182.56      201.47      2.32 o 
  -3   9   3      338.97      317.54      2.81 o 
  -2   9   3       65.91       81.66      1.05 o 
  -1   9   3      171.13      192.67      2.04 o 
   0   9   3      331.82      362.17      3.95 o 
   1   9   3       98.46      122.63      1.58 o 
   2   9   3      121.88      122.15      1.68 o 
   3   9   3        7.36        6.14      0.47 o 
   4   9   3       15.70       16.33      1.01 o 
   5   9   3      239.68      228.69      2.64 o 
   6   9   3        4.04        4.08      0.80 o 
   7   9   3        0.65        1.83      0.94 o 
   8   9   3      168.34      174.13      4.70 o 
   9   9   3        0.71        1.82      1.37 o 
 -10  10   3      148.28      153.56      6.03 o 
  -9  10   3      118.30      108.78      4.80 o 
  -8  10   3       62.26       54.62      2.78 o 
  -7  10   3       86.44       74.39      2.28 o 
  -6  10   3        5.60        5.66      0.71 o 
  -5  10   3        0.00        1.04      0.43 o 
  -4  10   3       74.58       69.10      1.15 o 
  -3  10   3      249.04      227.84      2.19 o 
  -2  10   3       22.18       17.38      0.47 o 
  -1  10   3      229.96      235.31      2.40 o 
   0  10   3        0.31        0.54      0.22 o 
   1  10   3      208.45      204.07      2.24 o 
   2  10   3      142.71      178.47      2.16 o 
   3  10   3       15.94       12.77      0.61 o 
   4  10   3      254.29      264.01      2.92 o 
   5  10   3      277.64      267.10      3.06 o 
   6  10   3       37.57       42.59      1.58 o 
   7  10   3       27.86       27.43      1.77 o 
   8  10   3        4.59        4.01      1.48 o 
   9  10   3       98.54      107.82      3.97 o 
 -10  11   3        0.09        1.23      1.79 o 
  -9  11   3       27.60       30.81      2.96 o 
  -8  11   3        5.35        4.18      1.36 o 
  -7  11   3       21.36       18.97      1.48 o 
  -6  11   3      174.80      138.49      2.87 o 
  -5  11   3      102.39       90.20      2.24 o 
  -4  11   3       60.93       54.08      1.45 o 
  -3  11   3      724.83      731.15      6.50 o 
  -2  11   3      582.70      596.35      4.92 o 
  -1  11   3      523.73      559.02      6.07 o 
   0  11   3       65.30       84.10      1.35 o 
   1  11   3     2298.52     2524.86     17.31 o 
   2  11   3     1857.84     1959.74     14.49 o 
   3  11   3      316.55      331.59      3.33 o 
   4  11   3       19.29       18.80      0.77 o 
   5  11   3        5.38        3.90      0.48 o 
   6  11   3      300.27      305.01      4.55 o 
   7  11   3       37.16       32.84      2.26 o 
   8  11   3       18.03       19.50      1.94 o 
   9  11   3       26.00       22.47      2.16 o 
 -10  12   3       39.11       40.48      4.68 o 
  -9  12   3       36.24       38.22      3.24 o 
  -8  12   3        0.01       -0.77      0.93 o 
  -7  12   3       30.87       26.77      1.71 o 
  -6  12   3       26.49       27.35      1.47 o 
  -5  12   3       61.23       62.43      1.75 o 
  -4  12   3      214.72      214.20      3.31 o 
  -3  12   3      560.61      526.69      5.34 o 
  -2  12   3      117.33      120.06      1.78 o 
  -1  12   3      153.11      174.60      1.81 o 
   0  12   3      471.58      539.94      4.30 o 
   1  12   3     1647.48     1690.52     11.41 o 
   2  12   3      675.05      703.59      6.32 o 
   3  12   3        3.97        2.82      0.43 o 
   4  12   3       80.57       77.92      1.50 o 
   5  12   3       37.42       34.48      1.00 o 
   6  12   3       75.79       75.89      2.26 o 
   7  12   3        1.83        2.96      1.07 o 
   8  12   3        4.14        3.97      1.64 o 
   9  12   3       29.57       34.85      4.48 o 
 -10  13   3      143.18      152.33      7.78 o 
  -9  13   3       17.51       14.43      2.35 o 
  -8  13   3        7.32        7.51      1.70 o 
  -7  13   3        4.76        3.12      0.88 o 
  -6  13   3        0.67        1.34      0.62 o 
  -5  13   3       15.00        8.24      0.82 o 
  -4  13   3      202.12      204.05      3.28 o 
  -3  13   3      265.41      257.84      3.18 o 
  -2  13   3       16.14       14.63      0.68 o 
  -1  13   3       58.34       68.06      0.98 o 
   0  13   3      650.19      779.91      6.64 o 
   1  13   3       50.94       54.78      0.97 o 
   2  13   3     1531.34     1524.55     11.56 o 
   3  13   3        0.49        0.42      0.37 o 
   4  13   3       66.18       62.24      1.33 o 
   5  13   3       19.43       19.60      0.80 o 
   6  13   3       44.34       38.54      2.01 o 
   7  13   3        4.40        3.74      1.13 o 
   8  13   3       48.88       44.33      2.61 o 
   9  13   3        0.61        2.98      1.41 o 
 -10  14   3        6.09        5.33      3.51 o 
  -9  14   3       11.08       11.75      2.18 o 
  -8  14   3      184.67      183.98      8.15 o 
  -7  14   3       34.11       34.74      2.70 o 
  -6  14   3        3.89        9.42      1.11 o 
  -5  14   3      986.90      822.35      9.34 o 
  -4  14   3      165.54      172.43      3.12 o 
  -3  14   3       89.91       93.63      2.06 o 
  -2  14   3      364.52      366.11      4.26 o 
  -1  14   3      365.60      334.54      2.97 o 
   0  14   3      329.89      362.22      3.38 o 
   1  14   3       40.29       43.41      0.94 o 
   2  14   3       19.25       16.07      0.81 o 
   3  14   3        2.64        4.68      0.56 o 
   4  14   3      322.61      320.41      4.11 o 
   5  14   3      153.10      145.38      2.24 o 
   6  14   3        0.07        0.38      0.86 o 
   7  14   3       32.51       38.39      2.54 o 
   8  14   3        3.57        6.44      1.45 o 
   9  14   3        3.49        2.64      1.42 o 
 -10  15   3        3.07        3.03      1.90 o 
  -9  15   3      196.65      192.32      6.47 o 
  -8  15   3        2.66        2.92      1.37 o 
  -7  15   3       50.80       42.18      2.42 o 
  -6  15   3      300.92      278.29      5.07 o 
  -5  15   3      140.86       93.92      2.34 o 
  -4  15   3       28.75       35.05      1.39 o 
  -3  15   3        1.38        3.45      0.62 o 
  -2  15   3       28.83       29.09      0.96 o 
  -1  15   3      214.94      200.13      2.70 o 
   0  15   3        4.48        3.82      0.34 o 
   1  15   3        8.10        8.28      0.71 o 
   2  15   3     1935.95     1977.34     14.98 o 
   3  15   3       34.20       36.57      1.21 o 
   4  15   3       36.25       34.89      1.29 o 
   5  15   3      107.33      109.99      1.94 o 
   6  15   3       71.16       70.65      2.72 o 
   7  15   3      206.48      203.17      4.96 o 
   8  15   3      148.73      147.21      6.06 o 
   9  15   3        2.00        5.10      1.59 o 
 -10  16   3        2.89        4.99      2.31 o 
  -9  16   3       56.01       56.16      3.95 o 
  -8  16   3       11.48       12.85      2.24 o 
  -7  16   3       22.17       24.66      2.12 o 
  -6  16   3        7.91        5.05      0.92 o 
  -5  16   3      375.27      307.14      4.76 o 
  -4  16   3      633.59      584.27      7.17 o 
  -3  16   3      145.58      132.53      2.65 o 
  -2  16   3      315.33      324.50      4.03 o 
  -1  16   3       72.13       62.58      1.45 o 
   0  16   3       19.97       23.06      0.71 o 
   1  16   3      441.98      445.87      4.35 o 
   2  16   3       13.23       10.27      0.70 o 
   3  16   3       17.86       13.49      0.86 o 
   4  16   3       24.91       28.82      1.43 o 
   5  16   3        3.14        3.01      0.60 o 
   6  16   3       76.74       85.93      3.40 o 
   7  16   3        3.19        4.99      1.29 o 
   8  16   3       23.15       18.31      1.99 o 
   9  16   3       40.60       45.14      2.94 o 
 -10  17   3        9.82        9.47      2.73 o 
  -9  17   3        0.59        0.73      1.52 o 
  -8  17   3        3.46        2.08      1.37 o 
  -7  17   3       22.02       27.32      2.17 o 
  -6  17   3        4.91        5.83      1.03 o 
  -5  17   3      382.30      351.55      5.28 o 
  -4  17   3        0.06        1.55      0.62 o 
  -3  17   3      433.42      428.73      6.13 o 
  -2  17   3      217.30      212.42      3.00 o 
  -1  17   3      910.38      965.90      9.23 o 
   0  17   3        9.40        8.28      0.59 o 
   1  17   3       15.43       16.15      0.74 o 
   2  17   3       32.88       24.45      1.01 o 
   3  17   3       65.86       66.80      1.70 o 
   4  17   3      420.56      418.61      5.69 o 
   5  17   3        0.17        0.46      0.64 o 
   6  17   3      192.52      184.29      5.05 o 
   7  17   3      388.85      401.74      8.74 o 
   8  17   3        0.02       -0.55      1.22 o 
  -9  18   3       53.82       48.95      4.84 o 
  -8  18   3       10.51        8.99      2.56 o 
  -7  18   3      313.61      340.40      7.10 o 
  -6  18   3      150.43      155.50      6.95 o 
  -5  18   3       51.45       49.22      1.88 o 
  -4  18   3        0.04        2.06      0.64 o 
  -3  18   3     1527.35     1436.61     15.94 o 
  -2  18   3      862.39      846.34      8.39 o 
  -1  18   3      193.48      188.91      2.85 o 
   0  18   3       59.28       74.24      1.40 o 
   1  18   3      153.11      142.96      2.14 o 
   2  18   3      116.44      118.83      2.35 o 
   3  18   3       63.52       63.64      1.83 o 
   4  18   3      397.67      408.16      5.63 o 
   5  18   3       45.46       46.27      1.90 o 
   6  18   3        2.57        1.42      1.10 o 
   7  18   3       20.76       21.40      2.20 o 
   8  18   3      149.80      156.57      7.05 o 
  -9  19   3       83.03       80.45      5.76 o 
  -8  19   3        0.31        0.92      1.39 o 
  -7  19   3       29.31       31.10      2.71 o 
  -6  19   3       21.95       21.94      1.92 o 
  -5  19   3       42.61       39.36      1.97 o 
  -4  19   3      132.74      140.52      4.23 o 
  -3  19   3        0.30        0.86      0.55 o 
  -2  19   3      125.61      123.88      2.29 o 
  -1  19   3      504.39      456.62      5.25 o 
   0  19   3        0.03        0.71      0.35 o 
   1  19   3       85.18       82.35      1.59 o 
   2  19   3       25.04       27.08      1.69 o 
   3  19   3      269.48      265.36      4.20 o 
   4  19   3      436.04      444.53      6.02 o 
   5  19   3        9.57       10.23      1.42 o 
   6  19   3        2.78        1.80      1.17 o 
   7  19   3        8.61       11.34      1.85 o 
   8  19   3       11.22        8.53      1.90 o 
  -9  20   3        8.41        6.75      2.11 o 
  -8  20   3       25.82       30.05      4.17 o 
  -7  20   3      168.81      174.29      6.29 o 
  -6  20   3        2.00        1.28      1.03 o 
  -5  20   3      311.01      284.94      5.34 o 
  -4  20   3        2.08        3.98      0.86 o 
  -3  20   3      123.98      109.31      2.46 o 
  -2  20   3      350.39      338.39      4.35 o 
  -1  20   3      277.63      262.42      3.65 o 
   0  20   3      158.69      172.99      2.40 o 
   1  20   3      105.14       91.56      1.93 o 
   2  20   3      146.10      128.24      2.61 o 
   3  20   3      279.13      277.85      4.34 o 
   4  20   3       33.06       38.06      1.54 o 
   5  20   3      140.65      135.97      7.47 o 
   6  20   3      164.52      163.11     16.43 o 
   7  20   3       23.32       25.39      2.76 o 
   8  20   3        4.23        1.99      1.56 o 
  -9  21   3      123.94      124.86      5.67 o 
  -8  21   3      517.07      564.83     12.13 o 
  -7  21   3      123.88      124.73      4.90 o 
  -6  21   3      263.87      261.65      6.21 o 
  -5  21   3        4.56        6.40      1.06 o 
  -4  21   3       13.59       12.98      1.29 o 
  -3  21   3       80.88       66.53      1.77 o 
  -2  21   3       57.36       63.37      1.70 o 
  -1  21   3       22.52       21.15      1.92 o 
   0  21   3      656.83      590.30      5.80 o 
   1  21   3       43.05       41.47      2.00 o 
   2  21   3       56.29       43.45      1.55 o 
   3  21   3       38.90       42.50      1.64 o 
   4  21   3       20.04       20.76      1.63 o 
   5  21   3       15.72       13.31      1.97 o 
   6  21   3        4.14        3.84      1.46 o 
   7  21   3        8.35       10.00      2.46 o 
   8  21   3        0.55        1.68      3.69 o 
  -9  22   3       98.44      117.21      6.38 o 
  -8  22   3      136.52      151.73      7.92 o 
  -7  22   3      157.06      150.55      5.84 o 
  -6  22   3      243.33      259.03      6.15 o 
  -5  22   3        0.00        1.71      1.00 o 
  -4  22   3        4.85        4.16      1.06 o 
  -3  22   3       30.25       26.13      1.67 o 
  -2  22   3       38.66       35.41      1.48 o 
  -1  22   3      186.19      188.40      3.08 o 
   0  22   3      187.57      194.62      2.67 o 
   1  22   3      136.70      124.14      2.77 o 
   2  22   3       66.92       63.18      2.05 o 
   3  22   3      319.65      303.44      4.71 o 
   4  22   3       47.14       49.81      2.12 o 
   5  22   3       26.62       29.25      2.57 o 
   6  22   3       32.20       31.78      2.80 o 
   7  22   3        0.22        0.66      1.42 o 
   8  22   3        0.85        2.82      1.78 o 
  -8  23   3      100.02       95.17      5.32 o 
  -7  23   3      136.23      145.37      5.48 o 
  -6  23   3        5.73        4.19      1.53 o 
  -5  23   3        0.44        2.35      1.22 o 
  -4  23   3        0.00        0.54      0.71 o 
  -3  23   3        0.12        1.06      0.60 o 
  -2  23   3        9.37       10.75      0.98 o 
  -1  23   3      126.90      115.28      2.61 o 
   0  23   3      418.04      369.26      4.99 o 
   1  23   3       25.09       21.89      1.26 o 
   2  23   3      847.89      829.82     10.73 o 
   3  23   3        0.19        0.34      0.71 o 
   4  23   3      422.67      437.40      6.09 o 
   5  23   3       79.75       85.07      7.29 o 
   6  23   3       75.51       74.90      3.90 o 
   7  23   3       15.17       20.25      2.67 o 
  -8  24   3      206.62      236.51     11.37 o 
  -7  24   3      173.36      182.79     10.48 o 
  -6  24   3       13.64       14.80      2.20 o 
  -5  24   3       35.84       33.09      2.70 o 
  -4  24   3      275.16      293.73      5.27 o 
  -3  24   3      271.80      300.72      4.64 o 
  -2  24   3        4.86        2.70      0.71 o 
  -1  24   3        0.25        0.45      0.66 o 
   0  24   3       52.95       44.28      1.99 o 
   1  24   3        5.80        3.70      0.74 o 
   2  24   3       32.21       26.66      1.50 o 
   3  24   3       79.64       76.80      3.23 o 
   4  24   3       29.67       29.91      1.61 o 
   5  24   3       63.88       61.51      3.45 o 
   6  24   3        1.58        1.40      1.41 o 
   7  24   3        0.44        3.06      2.82 o 
  -8  25   3        1.51        2.72      1.90 o 
  -7  25   3       58.22       62.54      4.05 o 
  -6  25   3        1.57        3.11      1.52 o 
  -5  25   3       46.39       52.79      3.33 o 
  -4  25   3       83.09       94.37      2.57 o 
  -3  25   3       22.61       32.44      2.28 o 
  -2  25   3       11.21       10.39      1.02 o 
  -1  25   3       56.74       53.02      2.47 o 
   0  25   3      348.27      329.93      6.77 o 
   1  25   3       68.29       69.75      2.12 o 
   2  25   3        4.49        2.80      0.98 o 
   3  25   3        3.30        3.58      0.89 o 
   4  25   3       40.89       48.23      1.94 o 
   5  25   3        0.65        1.43      1.31 o 
   6  25   3       25.32       24.73      2.74 o 
   7  25   3      135.28      133.90      5.58 o 
  -8  26   3        0.01        0.97      1.88 o 
  -7  26   3      143.89      145.49      5.77 o 
  -6  26   3       68.33       68.11      4.02 o 
  -5  26   3      133.67      133.25      5.02 o 
  -4  26   3       75.59       82.17      4.31 o 
  -3  26   3        5.26        4.39      0.95 o 
  -2  26   3        0.74        2.02      0.87 o 
  -1  26   3        0.27        2.68      1.15 o 
   0  26   3        0.32        0.94      0.74 o 
   1  26   3       26.26       24.53      1.46 o 
   2  26   3       38.39       32.52      2.26 o 
   3  26   3        2.80        3.01      0.89 o 
   4  26   3        2.23        3.61      1.17 o 
   5  26   3       20.80       20.46      2.40 o 
   6  26   3       68.92       64.61      3.79 o 
   7  26   3       82.14       87.31      4.60 o 
  -7  27   3      125.77      133.85      5.72 o 
  -6  27   3       18.07       20.64      4.04 o 
  -5  27   3        1.23        0.91      1.08 o 
  -4  27   3       93.87      101.38      3.28 o 
  -3  27   3       51.25       54.06      2.40 o 
  -2  27   3       24.86       23.04      1.72 o 
  -1  27   3       57.51       62.86      6.36 o 
   0  27   3       45.09       43.44      3.60 o 
   1  27   3      130.32      128.26      3.00 o 
   2  27   3       19.75       19.16      1.39 o 
   3  27   3      168.81      164.93      3.65 o 
   4  27   3       42.68       41.65      3.61 o 
   5  27   3      148.50      135.53      5.19 o 
   6  27   3        6.27        6.48      1.91 o 
  -7  28   3       23.73       25.90      3.17 o 
  -6  28   3       83.13       82.56      4.53 o 
  -5  28   3       40.47       37.29      4.20 o 
  -4  28   3       89.06       88.55      3.14 o 
  -3  28   3       58.28       55.37      2.50 o 
  -2  28   3        4.22        6.02      1.30 o 
  -1  28   3      321.14      318.06      8.13 o 
   0  28   3       20.95       20.95      2.22 o 
   1  28   3      139.08      145.05      3.24 o 
   2  28   3        8.89        8.97      1.15 o 
   3  28   3       13.40       12.35      1.27 o 
   4  28   3       44.92       49.49      5.40 o 
   5  28   3        0.15        2.79      1.52 o 
   6  28   3       11.04       10.22      2.21 o 
  -7  29   3        4.96        0.87      1.80 o 
  -6  29   3       25.75       27.30      3.06 o 
  -5  29   3        4.94        3.97      1.26 o 
  -4  29   3       62.17       64.35      3.71 o 
  -3  29   3       12.11       12.32      1.72 o 
  -2  29   3       50.80       59.21      3.32 o 
  -1  29   3       86.42       92.31      8.73 o 
   0  29   3        0.12        1.08      1.20 o 
   1  29   3        1.21        2.71      1.08 o 
   2  29   3        4.26        4.47      0.98 o 
   3  29   3      205.13      219.06      4.36 o 
   4  29   3        6.78        6.09      2.19 o 
   5  29   3       55.33       52.18      6.03 o 
   6  29   3       54.44       54.98      5.19 o 
  -6  30   3       45.08       51.91      5.11 o 
  -5  30   3        0.10        0.56      1.14 o 
  -4  30   3        7.88        5.30      1.29 o 
  -3  30   3        0.22        1.57      1.21 o 
  -2  30   3       69.02       75.83      3.77 o 
  -1  30   3       38.25       38.87      2.89 o 
   0  30   3      175.86      184.81      6.05 o 
   1  30   3        9.87        8.90      1.43 o 
   2  30   3       13.37       12.30      1.25 o 
   3  30   3       27.10       29.18      2.22 o 
   4  30   3       21.45       18.00      2.27 o 
   5  30   3        0.10        1.71      1.52 o 
  -6  31   3       40.55       43.34      3.26 o 
  -5  31   3       18.35       24.65      3.41 o 
  -4  31   3       77.30       82.07      3.70 o 
  -3  31   3       13.53       12.29      2.12 o 
  -2  31   3        0.14        2.40      1.37 o 
  -1  31   3       60.15       61.94      3.51 o 
   0  31   3       23.04       25.43      2.59 o 
   1  31   3        0.22        0.09      1.34 o 
   2  31   3       15.54       10.87      1.29 o 
   3  31   3      266.35      289.87      6.24 o 
   4  31   3       40.61       45.43      3.39 o 
   5  31   3        0.03       -0.06      1.50 o 
  -6  32   3        4.40        4.37      1.91 o 
  -5  32   3        0.52        2.19      1.47 o 
  -4  32   3       30.09       28.31      2.88 o 
  -3  32   3       13.00       13.46      3.18 o 
  -2  32   3      111.87      113.65      7.62 o 
  -1  32   3       19.99       17.55      3.51 o 
   0  32   3      159.83      179.10      6.27 o 
   1  32   3       20.18       15.59      2.23 o 
   2  32   3      289.31      309.23      6.56 o 
   3  32   3       15.48       15.22      1.88 o 
   4  32   3      188.75      195.91      6.29 o 
  -5  33   3       37.56       40.83      3.53 o 
  -4  33   3       36.78       41.49      4.29 o 
  -3  33   3        0.68        0.63      1.46 o 
  -2  33   3        2.69        3.46      1.61 o 
  -1  33   3       98.97      106.65      9.09 o 
   0  33   3      210.04      216.53      7.65 o 
   1  33   3       31.71       33.07      3.36 o 
   2  33   3       19.58       24.32      2.11 o 
   3  33   3       92.06       93.32      5.10 o 
   4  33   3       11.07       12.87      2.18 o 
  -4  34   3       37.21       38.47      3.40 o 
  -3  34   3       52.28       48.23     11.40 o 
  -2  34   3      129.29      121.97      5.25 o 
  -1  34   3      449.40      468.91     23.51 o 
   0  34   3       15.93       13.02      2.26 o 
   1  34   3        0.04        2.34      1.60 o 
   2  34   3        5.52        8.57      2.49 o 
   3  34   3      158.10      157.43      7.92 o 
  -4  35   3      190.63      214.67      7.42 o 
  -3  35   3       11.98       12.17      2.37 o 
  -2  35   3        3.59        2.07      1.70 o 
  -1  35   3       77.45       81.72      7.20 o 
   0  35   3       16.36       12.25      2.31 o 
   1  35   3        1.13        1.47      2.52 o 
   2  35   3        0.19        0.66      2.70 o 
  -3  36   3        0.00        2.89      1.85 o 
  -2  36   3       84.67       83.71      4.57 o 
  -1  36   3        7.82        9.77      2.33 o 
   0  36   3       47.23       51.17      4.50 o 
   1  36   3       23.99       24.36      2.78 o 
   2  36   3        0.19        2.88      2.94 o 
  -1  37   3       11.93       13.23      3.24 o 
   0  37   3       96.30      105.20      5.07 o 
 -10   0   4       12.01        4.98      3.00 o 
  -8   0   4      261.20      269.55      6.11 o 
  -6   0   4      384.12      359.87      5.26 o 
  -4   0   4     1151.75     1155.89     16.74 o 
  -2   0   4      563.80      537.03     13.64 o 
   0   0   4      383.41      417.74      6.76 o 
   2   0   4    21500.45    22088.50    243.43 o 
   4   0   4       41.83       40.72      1.89 o 
   6   0   4      284.91      283.15      5.03 o 
   8   0   4        0.64        0.27      1.52 o 
 -11   1   4        2.77        2.32      1.57 o 
 -10   1   4       24.24       21.84      2.64 o 
  -9   1   4       26.34       25.87      3.48 o 
  -8   1   4        0.00       -0.46      0.72 o 
  -7   1   4        1.03        0.30      0.47 o 
  -6   1   4      177.24      168.26      2.44 o 
  -5   1   4      221.19      214.63      2.41 o 
  -4   1   4       10.13       11.07      0.78 o 
  -3   1   4      236.24      208.67      3.14 o 
  -2   1   4      822.11      778.70      9.94 o 
  -1   1   4      466.95      481.30      7.82 o 
   0   1   4      452.09      494.25      4.86 o 
   1   1   4     4079.09     4502.20     27.36 o 
   2   1   4      216.20      232.84      2.22 o 
   3   1   4        9.29        6.57      0.48 o 
   4   1   4        6.00        5.36      0.55 o 
   5   1   4       34.94       35.95      1.46 o 
   6   1   4       68.11       69.41      1.73 o 
   7   1   4       21.95       23.72      2.59 o 
   8   1   4       11.37       12.08      1.65 o 
   9   1   4       44.53       45.98      6.58 o 
 -11   2   4        1.75        3.65      1.75 o 
 -10   2   4        6.31        6.39      1.90 o 
  -9   2   4       60.30       64.36      5.37 o 
  -8   2   4        1.16        2.23      0.81 o 
  -7   2   4      237.45      239.39      4.55 o 
  -6   2   4       33.44       36.02      1.00 o 
  -5   2   4      331.22      298.21      3.15 o 
  -4   2   4       26.18       24.33      1.37 o 
  -3   2   4      160.44      152.08      2.18 o 
  -2   2   4      571.16      633.54      8.39 o 
  -1   2   4      803.07      798.94     10.40 o 
   0   2   4      474.72      438.30      4.71 o 
   1   2   4     1930.63     2177.42     13.69 o 
   2   2   4     3473.26     3740.72     29.20 o 
   3   2   4      128.33      146.32      1.92 o 
   4   2   4        6.03        5.53      0.52 o 
   5   2   4      158.66      151.95      2.35 o 
   6   2   4       57.76       57.33      1.43 o 
   7   2   4        5.36        4.12      1.12 o 
   8   2   4       14.79       14.01      2.22 o 
   9   2   4       19.05       20.92      4.79 o 
 -11   3   4        0.96        0.99      1.47 o 
 -10   3   4        0.87        1.82      1.44 o 
  -9   3   4        0.58        1.75      1.59 o 
  -8   3   4      175.34      180.50      6.05 o 
  -7   3   4        0.16        1.46      0.52 o 
  -6   3   4     1993.98     1841.95     15.25 o 
  -5   3   4     1808.56     1717.06     14.20 o 
  -4   3   4       18.41       18.91      0.65 o 
  -3   3   4       50.59       49.14      1.14 o 
  -2   3   4      145.90      147.66      2.03 o 
  -1   3   4        7.50       10.54      0.65 o 
   0   3   4       39.91       64.62      1.52 o 
   1   3   4      412.75      437.50      3.40 o 
   2   3   4      580.53      558.59      3.96 o 
   3   3   4      270.98      275.70      2.83 o 
   4   3   4      190.23      181.73      2.28 o 
   5   3   4       57.25       60.43      1.49 o 
   6   3   4        1.11        1.16      0.52 o 
   7   3   4       23.79       24.19      1.86 o 
   8   3   4       48.38       50.19      2.68 o 
   9   3   4      120.89      127.96      4.28 o 
 -11   4   4       39.28       34.02      3.09 o 
 -10   4   4        0.68        1.13      1.45 o 
  -9   4   4       12.09        8.65      1.62 o 
  -8   4   4      253.94      247.26      4.63 o 
  -7   4   4      103.36      108.27      2.69 o 
  -6   4   4      569.65      532.85      5.25 o 
  -5   4   4     1647.45     1690.26     16.22 o 
  -4   4   4      399.36      439.47      3.84 o 
  -3   4   4      383.67      381.90      4.00 o 
  -2   4   4     1256.59     1345.87     11.20 o 
  -1   4   4      102.12       94.38      1.60 o 
   0   4   4     1310.50     1436.33     14.26 o 
   1   4   4        1.60        1.72      0.34 o 
   2   4   4      455.56      439.25      3.50 o 
   3   4   4      186.83      193.24      2.16 o 
   4   4   4        2.99        3.33      0.49 o 
   5   4   4       79.51       75.27      1.61 o 
   6   4   4      176.41      173.86      2.62 o 
   7   4   4       79.23       79.27      4.57 o 
   8   4   4       54.99       55.29      2.78 o 
   9   4   4       71.73       74.15      3.38 o 
 -11   5   4        3.64        5.21      2.34 o 
 -10   5   4       14.13       11.25      3.42 o 
  -9   5   4       98.98      106.91      3.84 o 
  -8   5   4       13.31       11.22      1.42 o 
  -7   5   4        5.47        4.66      0.81 o 
  -6   5   4        0.00        1.34      0.41 o 
  -5   5   4     3092.66     2801.59     22.23 o 
  -4   5   4       15.10       11.66      0.49 o 
  -3   5   4       10.78        6.29      0.33 o 
  -2   5   4      910.77      998.54      7.93 o 
  -1   5   4      675.03      716.13      7.09 o 
   0   5   4       26.47       19.49      0.83 o 
   1   5   4        1.67        2.14      0.35 o 
   2   5   4       46.47       61.83      0.95 o 
   3   5   4       64.15       71.44      1.18 o 
   4   5   4       41.69       38.43      1.10 o 
   5   5   4       14.62       15.13      0.87 o 
   6   5   4       22.76       24.40      1.19 o 
   7   5   4        9.30        6.39      1.29 o 
   8   5   4       50.74       45.09      2.59 o 
   9   5   4      488.76      479.60      9.19 o 
 -11   6   4        3.52        1.61      2.18 o 
 -10   6   4       34.67       35.60      3.25 o 
  -9   6   4      129.57      126.20      4.15 o 
  -8   6   4       87.19       88.84      2.71 o 
  -7   6   4        4.27        2.81      0.74 o 
  -6   6   4        6.80       11.68      1.17 o 
  -5   6   4      258.20      266.69      2.93 o 
  -4   6   4      360.90      328.85      3.27 o 
  -3   6   4        7.03        3.83      0.29 o 
  -2   6   4        9.69        8.73      0.43 o 
  -1   6   4       37.84       39.58      1.08 o 
   0   6   4     1245.19     1306.80     11.57 o 
   1   6   4      235.54      250.67      2.23 o 
   2   6   4      258.46      286.58      2.76 o 
   3   6   4      128.33      134.01      1.68 o 
   4   6   4      169.43      182.70      2.46 o 
   5   6   4      208.37      211.49      2.89 o 
   6   6   4       19.11       19.70      1.11 o 
   7   6   4       14.85       11.00      1.44 o 
   8   6   4      272.96      296.23      6.38 o 
   9   6   4      151.22      153.82      4.69 o 
 -11   7   4       13.26       15.17      3.13 o 
 -10   7   4      104.65      105.03      4.85 o 
  -9   7   4       31.17       30.32      2.73 o 
  -8   7   4      135.26      124.36      3.28 o 
  -7   7   4       61.84       51.90      2.28 o 
  -6   7   4       22.63       13.52      0.85 o 
  -5   7   4       10.97        8.01      0.78 o 
  -4   7   4       30.21       28.77      0.68 o 
  -3   7   4     1705.96     1743.32     12.11 o 
  -2   7   4     1742.00     1930.92     15.67 o 
  -1   7   4     1710.42     1813.11     17.59 o 
   0   7   4      611.05      622.30      6.20 o 
   1   7   4      234.81      287.10      2.78 o 
   2   7   4       81.88       71.87      1.21 o 
   3   7   4       41.65       43.38      0.97 o 
   4   7   4       19.74       16.99      0.83 o 
   5   7   4       81.12       85.49      1.93 o 
   6   7   4      106.84       98.02      2.56 o 
   7   7   4        1.71        3.48      1.13 o 
   8   7   4       73.98       68.57      3.06 o 
   9   7   4      102.72      107.10      3.96 o 
 -10   8   4        9.70       10.07      2.18 o 
  -9   8   4       16.29       15.80      2.28 o 
  -8   8   4       43.52       42.70      2.24 o 
  -7   8   4        7.03        4.58      0.79 o 
  -6   8   4      297.16      232.21      3.54 o 
  -5   8   4      291.20      244.21      3.47 o 
  -4   8   4      113.24      108.65      1.46 o 
  -3   8   4       13.26       19.88      0.53 o 
  -2   8   4      144.74      143.91      1.74 o 
  -1   8   4      718.24      835.66      7.70 o 
   0   8   4       49.21       50.26      1.58 o 
   1   8   4      275.64      279.14      2.55 o 
   2   8   4       26.27       25.60      0.93 o 
   3   8   4      259.15      252.25      2.57 o 
   4   8   4        9.47       10.28      0.80 o 
   5   8   4       98.05      104.34      1.83 o 
   6   8   4       36.50       37.04      2.31 o 
   7   8   4        7.64       11.22      2.04 o 
   8   8   4       14.45       17.42      1.89 o 
   9   8   4       32.24       28.35      2.41 o 
 -10   9   4       82.00       76.28      4.87 o 
  -9   9   4      651.88      687.57     12.95 o 
  -8   9   4        9.59        9.29      1.38 o 
  -7   9   4        1.72        0.92      0.65 o 
  -6   9   4       10.23        4.94      0.68 o 
  -5   9   4      560.06      579.92      6.59 o 
  -4   9   4      257.71      249.27      2.60 o 
  -3   9   4       31.88       32.43      0.66 o 
  -2   9   4       37.75       35.75      0.81 o 
  -1   9   4      335.03      341.96      5.35 o 
   0   9   4      791.47      848.56      7.00 o 
   1   9   4       16.99       19.33      0.59 o 
   2   9   4       18.63       20.40      1.03 o 
   3   9   4       22.73       25.81      0.87 o 
   4   9   4      249.67      257.93      3.30 o 
   5   9   4       34.54       35.20      1.29 o 
   6   9   4        0.88        1.60      0.79 o 
   7   9   4       18.89       18.34      1.72 o 
   8   9   4        5.04        3.93      1.28 o 
   9   9   4       25.22       23.77      2.39 o 
 -10  10   4      324.00      341.40      9.02 o 
  -9  10   4       22.23       17.69      2.39 o 
  -8  10   4       24.30       14.46      1.59 o 
  -7  10   4        3.29        2.60      0.77 o 
  -6  10   4      259.69      226.25      3.62 o 
  -5  10   4      138.79      165.61      3.14 o 
  -4  10   4       41.75       49.97      1.62 o 
  -3  10   4       57.34       68.52      1.10 o 
  -2  10   4       31.26       30.08      0.79 o 
  -1  10   4       11.37       15.29      0.76 o 
   0  10   4      751.92      786.57      6.59 o 
   1  10   4       25.59       22.15      0.63 o 
   2  10   4      140.57      163.11      1.94 o 
   3  10   4      423.66      413.36      4.81 o 
   4  10   4      340.75      350.74      3.98 o 
   5  10   4        8.62        9.87      0.72 o 
   6  10   4       41.27       40.43      2.82 o 
   7  10   4       31.05       31.69      2.37 o 
   8  10   4        0.11       -0.05      1.10 o 
   9  10   4        1.70        2.71      1.44 o 
 -10  11   4      282.82      304.09     14.10 o 
  -9  11   4      358.30      389.78      9.11 o 
  -8  11   4      202.69      210.51      5.05 o 
  -7  11   4      104.78      118.30      3.61 o 
  -6  11   4      187.48      171.90      3.12 o 
  -5  11   4       91.51       94.98      2.66 o 
  -4  11   4      283.95      253.94      3.65 o 
  -3  11   4        2.99        0.58      0.26 o 
  -2  11   4      119.31      126.89      1.56 o 
  -1  11   4       13.64       14.84      0.77 o 
   0  11   4      267.72      270.51      3.02 o 
   1  11   4      170.48      167.03      1.84 o 
   2  11   4      284.07      294.94      2.87 o 
   3  11   4      121.89      137.28      2.13 o 
   4  11   4      271.54      246.83      3.26 o 
   5  11   4        1.95        1.99      0.51 o 
   6  11   4       32.69       33.28      1.81 o 
   7  11   4        0.69        0.13      0.98 o 
   8  11   4        0.00        0.26      1.12 o 
   9  11   4       15.28       19.25      4.17 o 
 -10  12   4      520.41      550.85     12.04 o 
  -9  12   4       21.82       13.26      2.28 o 
  -8  12   4      102.72      115.35      4.30 o 
  -7  12   4        5.32        5.51      1.10 o 
  -6  12   4       40.68       33.73      1.75 o 
  -5  12   4       32.87       22.83      1.11 o 
  -4  12   4      317.54      280.69      4.00 o 
  -3  12   4        0.00        1.37      0.42 o 
  -2  12   4       46.00       38.17      0.96 o 
  -1  12   4      177.33      187.48      2.60 o 
   0  12   4      249.96      287.21      3.21 o 
   1  12   4      627.23      651.22      5.32 o 
   2  12   4       10.02       15.38      0.67 o 
   3  12   4       71.35       67.62      1.98 o 
   4  12   4       34.06       36.12      1.29 o 
   5  12   4      234.69      253.59      3.42 o 
   6  12   4      206.21      222.39      4.91 o 
   7  12   4       10.05        9.22      1.47 o 
   8  12   4        8.46       11.26      1.68 o 
   9  12   4       32.49       31.18      2.52 o 
 -10  13   4        5.06        5.42      2.18 o 
  -9  13   4        0.35        2.20      1.51 o 
  -8  13   4      165.61      172.45      6.44 o 
  -7  13   4      105.07      114.37      3.43 o 
  -6  13   4      144.35      137.96      5.59 o 
  -5  13   4      118.38      109.23      2.37 o 
  -4  13   4       16.50       22.79      1.11 o 
  -3  13   4       38.35       42.40      1.72 o 
  -2  13   4      408.28      397.74      5.44 o 
  -1  13   4       56.90       59.16      1.40 o 
   0  13   4       27.94       28.89      1.07 o 
   1  13   4       51.60       46.99      1.06 o 
   2  13   4       69.93       72.13      1.54 o 
   3  13   4        2.31        0.62      0.45 o 
   4  13   4      562.44      553.76      7.93 o 
   5  13   4       74.08       74.82      1.74 o 
   6  13   4      597.62      600.99      9.43 o 
   7  13   4        0.01        0.15      0.98 o 
   8  13   4        5.29        6.51      1.50 o 
   9  13   4       19.58       19.73      2.18 o 
 -10  14   4        0.58        1.76      1.74 o 
  -9  14   4        4.97        3.18      1.99 o 
  -8  14   4       20.40       21.94      2.43 o 
  -7  14   4       23.19       22.01      1.78 o 
  -6  14   4       95.62       98.00      2.69 o 
  -5  14   4      201.41      196.59      3.40 o 
  -4  14   4      194.87      191.01      4.88 o 
  -3  14   4     1765.50     1701.59     16.68 o 
  -2  14   4     1971.71     1911.48     20.04 o 
  -1  14   4        5.98        4.76      0.54 o 
   0  14   4        0.31        0.04      0.37 o 
   1  14   4        0.11        1.56      0.36 o 
   2  14   4        0.88        1.06      0.40 o 
   3  14   4       19.56       19.24      1.22 o 
   4  14   4      201.06      202.20      3.29 o 
   5  14   4      126.97      123.11      2.52 o 
   6  14   4      599.16      601.16      9.49 o 
   7  14   4      170.49      173.34      4.58 o 
   8  14   4       29.68       30.79      2.63 o 
 -10  15   4        5.95        8.10      2.46 o 
  -9  15   4       22.21       21.11      2.60 o 
  -8  15   4       70.18       67.12      5.60 o 
  -7  15   4        8.60        5.48      1.15 o 
  -6  15   4        4.54        3.46      0.90 o 
  -5  15   4        2.94        1.76      0.59 o 
  -4  15   4       23.59       27.87      1.29 o 
  -3  15   4     2738.42     2652.25     24.99 o 
  -2  15   4      304.64      304.88      4.69 o 
  -1  15   4      689.74      665.29      6.71 o 
   0  15   4        4.75        2.79      0.53 o 
   1  15   4      352.40      390.54      4.09 o 
   2  15   4        0.74        0.59      0.40 o 
   3  15   4       10.57        9.12      0.81 o 
   4  15   4       26.91       25.88      1.62 o 
   5  15   4        3.40        2.74      0.69 o 
   6  15   4      407.33      425.12      8.43 o 
   7  15   4      475.45      479.07     12.09 o 
   8  15   4        6.81        8.40      2.03 o 
 -10  16   4      128.04      140.20      6.61 o 
  -9  16   4        0.68        3.21      1.56 o 
  -8  16   4        9.36        6.74      1.61 o 
  -7  16   4       47.85       45.26      2.43 o 
  -6  16   4        1.32        1.12      0.78 o 
  -5  16   4        0.60        0.11      0.54 o 
  -4  16   4        1.80        1.33      0.61 o 
  -3  16   4     1025.15      983.49     10.66 o 
  -2  16   4      240.78      223.72      3.90 o 
  -1  16   4      508.59      532.89      6.23 o 
   0  16   4      117.60      118.50      2.28 o 
   1  16   4       90.83       88.12      1.57 o 
   2  16   4        4.10        6.43      0.93 o 
   3  16   4        4.01        3.30      0.62 o 
   4  16   4       94.23       96.36      2.24 o 
   5  16   4       55.33       53.66      1.73 o 
   6  16   4       65.53       64.18      3.05 o 
   7  16   4        2.73        4.80      1.47 o 
   8  16   4       12.39       10.24      4.18 o 
 -10  17   4       83.73       80.91     10.53 o 
  -9  17   4        2.48        3.79      1.70 o 
  -8  17   4        0.51        0.80      1.25 o 
  -7  17   4       91.63       89.65      3.90 o 
  -6  17   4      525.91      530.93      8.77 o 
  -5  17   4       16.30       17.50      2.48 o 
  -4  17   4      125.64      115.35      2.95 o 
  -3  17   4      258.82      252.40      4.06 o 
  -2  17   4        0.03       -0.24      0.50 o 
  -1  17   4     2245.57     2162.56     20.49 o 
   0  17   4       94.19      104.74      3.64 o 
   1  17   4      102.66      102.29      1.73 o 
   2  17   4       21.84       21.38      1.04 o 
   3  17   4        0.00       -0.33      0.48 o 
   4  17   4       16.40       16.90      1.19 o 
   5  17   4      238.83      244.39      4.35 o 
   6  17   4       19.60       17.07      1.94 o 
   7  17   4        1.17        2.44      1.31 o 
   8  17   4        0.00        1.43      1.39 o 
  -9  18   4        7.52        9.01      2.13 o 
  -8  18   4       19.47       19.14      2.53 o 
  -7  18   4      177.06      187.22      7.17 o 
  -6  18   4       96.67       94.54      4.29 o 
  -5  18   4       16.60       13.46      1.41 o 
  -4  18   4        1.43        1.06      0.75 o 
  -3  18   4      579.06      549.16      6.98 o 
  -2  18   4       37.79       38.88      1.45 o 
  -1  18   4     1440.25     1364.81     13.71 o 
   0  18   4       31.18       36.11      1.50 o 
   1  18   4       74.07       72.29      1.46 o 
   2  18   4       44.36       38.89      1.45 o 
   3  18   4      157.04      171.63      4.67 o 
   4  18   4      403.00      407.33      5.79 o 
   5  18   4       92.68       89.93      2.50 o 
   6  18   4        2.28        3.48      1.40 o 
   7  18   4       67.51       67.56      3.71 o 
   8  18   4       16.59       15.53      4.38 o 
  -9  19   4        3.84        5.51      1.83 o 
  -8  19   4       11.44       11.18      2.04 o 
  -7  19   4       23.95       23.57      2.38 o 
  -6  19   4        0.16        1.75      1.00 o 
  -5  19   4       21.63       20.53      2.72 o 
  -4  19   4       60.36       57.92      2.11 o 
  -3  19   4      235.81      208.09      4.01 o 
  -2  19   4      288.45      282.87      4.75 o 
  -1  19   4     1677.24     1652.13     16.32 o 
   0  19   4      575.15      559.04      6.77 o 
   1  19   4      163.48      180.77      2.69 o 
   2  19   4       86.53       87.01      1.97 o 
   3  19   4      103.77       96.21      2.36 o 
   4  19   4      303.94      320.82      5.24 o 
   5  19   4      289.19      291.25      4.93 o 
   6  19   4        0.17        0.86      1.25 o 
   7  19   4       52.60       51.24      3.43 o 
   8  19   4        9.41        7.83      1.99 o 
  -9  20   4       16.57       14.51      2.45 o 
  -8  20   4        3.57        3.62      1.67 o 
  -7  20   4        1.77        1.30      1.21 o 
  -6  20   4        0.00        0.63      1.10 o 
  -5  20   4       14.91       14.86      1.68 o 
  -4  20   4        0.79        0.85      0.79 o 
  -3  20   4       55.17       63.35      2.22 o 
  -2  20   4        5.17        6.98      0.75 o 
  -1  20   4      157.24      166.59      3.07 o 
   0  20   4      213.08      198.94      3.43 o 
   1  20   4      253.76      240.49      3.44 o 
   2  20   4      454.44      424.86      5.33 o 
   3  20   4      193.08      183.05      4.28 o 
   4  20   4      391.36      391.47      5.72 o 
   5  20   4      100.10       99.47      3.74 o 
   6  20   4      178.64      173.90      5.81 o 
   7  20   4       45.84       41.42      3.26 o 
   8  20   4       38.38       39.62      3.35 o 
  -9  21   4       10.10       10.82      3.09 o 
  -8  21   4       31.92       29.18      2.97 o 
  -7  21   4       24.48       21.51      2.43 o 
  -6  21   4        0.27       -0.29      1.07 o 
  -5  21   4      151.03      164.31      5.05 o 
  -4  21   4       53.39       48.95      2.36 o 
  -3  21   4      389.22      389.93      6.19 o 
  -2  21   4       61.17       56.84      1.74 o 
  -1  21   4       30.70       27.08      1.34 o 
   0  21   4        0.38        0.63      0.59 o 
   1  21   4      127.56      119.09      2.59 o 
   2  21   4        5.03        3.80      0.89 o 
   3  21   4      277.26      264.94      4.35 o 
   4  21   4      198.08      197.66      6.54 o 
   5  21   4      138.14      138.40      5.10 o 
   6  21   4        3.86        4.20      1.67 o 
   7  21   4       44.29       39.64      5.91 o 
  -9  22   4       15.71       11.47      2.69 o 
  -8  22   4      225.01      258.21     12.12 o 
  -7  22   4        0.21        1.88      1.38 o 
  -6  22   4      106.01      117.39      4.53 o 
  -5  22   4        4.30        4.18      1.34 o 
  -4  22   4       11.80        8.53      1.30 o 
  -3  22   4       14.20       14.44      1.43 o 
  -2  22   4      282.98      299.76      4.25 o 
  -1  22   4        5.67        9.72      0.95 o 
   0  22   4      232.69      209.67      3.67 o 
   1  22   4       40.22       32.30      1.37 o 
   2  22   4       34.36       31.20      1.52 o 
   3  22   4       49.46       44.12      1.92 o 
   4  22   4      201.23      199.85      3.76 o 
   5  22   4       39.68       40.23      2.23 o 
   6  22   4       15.25       14.16      2.18 o 
   7  22   4       12.30       13.93      2.40 o 
  -8  23   4       46.93       39.58      3.47 o 
  -7  23   4        5.66        5.23      1.68 o 
  -6  23   4       35.38       34.79      4.27 o 
  -5  23   4       19.12       12.66      2.42 o 
  -4  23   4       26.18       32.09      2.12 o 
  -3  23   4        8.20        9.92      1.23 o 
  -2  23   4       74.81       72.66      2.36 o 
  -1  23   4      311.28      318.69      4.84 o 
   0  23   4      436.29      422.90      7.45 o 
   1  23   4       25.33       18.92      1.48 o 
   2  23   4        3.15        2.09      0.73 o 
   3  23   4        0.27        0.27      0.74 o 
   4  23   4        8.76        9.86      1.18 o 
   5  23   4        6.40        5.59      2.43 o 
   6  23   4        1.16       -0.13      1.74 o 
   7  23   4        0.19        0.48      1.61 o 
  -8  24   4      280.77      319.38      8.83 o 
  -7  24   4       93.98       96.51      4.60 o 
  -6  24   4       11.43       14.11      2.16 o 
  -5  24   4      209.82      225.20      6.37 o 
  -4  24   4      265.83      283.94      8.14 o 
  -3  24   4       86.66       92.96      2.98 o 
  -2  24   4        5.04        4.91      0.79 o 
  -1  24   4      134.21      124.37      2.83 o 
   0  24   4       18.04       20.21      2.08 o 
   1  24   4       12.58       13.01      1.31 o 
   2  24   4      146.51      151.78      3.58 o 
   3  24   4        0.98        0.78      0.80 o 
   4  24   4       19.33       16.82      1.40 o 
   5  24   4        4.31        3.09      1.51 o 
   6  24   4       35.99       34.97      2.96 o 
   7  24   4        1.93        2.91      1.78 o 
  -8  25   4       21.01       17.89      2.71 o 
  -7  25   4        4.02        3.38      3.03 o 
  -6  25   4        9.05        5.23      1.67 o 
  -5  25   4       20.67       23.03      2.47 o 
  -4  25   4      103.37      110.75      4.98 o 
  -3  25   4        0.01        1.29      0.80 o 
  -2  25   4       33.98       29.60      1.89 o 
  -1  25   4      192.29      172.56      4.15 o 
   0  25   4       88.32       85.47      5.61 o 
   1  25   4       26.49       23.41      2.78 o 
   2  25   4       46.24       45.19      3.00 o 
   3  25   4       15.69       19.27      1.44 o 
   4  25   4       72.49       71.64      4.69 o 
   5  25   4       24.55       28.13      2.59 o 
   6  25   4        0.55        0.88      1.46 o 
  -8  26   4       46.74       53.98      4.73 o 
  -7  26   4      222.62      246.34      7.56 o 
  -6  26   4       56.85       61.74      5.20 o 
  -5  26   4        6.06        5.40      1.61 o 
  -4  26   4       98.47      117.62      5.64 o 
  -3  26   4       11.16       14.80      1.36 o 
  -2  26   4       73.56       79.30      2.74 o 
  -1  26   4       18.42       13.41      1.59 o 
   0  26   4      142.94      148.28      6.42 o 
   1  26   4       14.55       10.61      1.84 o 
   2  26   4       80.06       79.44      2.40 o 
   3  26   4        3.48        3.00      0.92 o 
   4  26   4        2.55        3.36      1.01 o 
   5  26   4        8.46        8.59      1.87 o 
   6  26   4        1.73        1.22      1.50 o 
  -7  27   4       22.30       23.85      4.63 o 
  -6  27   4       15.94       19.00      2.58 o 
  -5  27   4       12.80       10.78      2.37 o 
  -4  27   4      171.94      179.79      5.33 o 
  -3  27   4      139.38      149.28      3.93 o 
  -2  27   4       62.58       59.59      2.84 o 
  -1  27   4       28.93       18.47      2.16 o 
   0  27   4        0.40        1.72      1.31 o 
   1  27   4      127.91      126.95     10.20 o 
   2  27   4        0.04        0.63      0.76 o 
   3  27   4        0.00        0.10      0.82 o 
   4  27   4        0.02       -0.71      0.81 o 
   5  27   4        5.37        4.29      1.61 o 
   6  27   4       21.34       18.60      3.90 o 
  -7  28   4      372.61      431.16     14.66 o 
  -6  28   4       12.44       12.47      3.22 o 
  -5  28   4       44.71       41.42      3.81 o 
  -4  28   4        5.29        5.05      1.46 o 
  -3  28   4      109.36      100.15      3.27 o 
  -2  28   4       31.48       28.18      2.20 o 
  -1  28   4       41.39       38.74      2.92 o 
   0  28   4        2.86        0.61      1.22 o 
   1  28   4       11.35       11.99      2.91 o 
   2  28   4        3.71        3.90      1.18 o 
   3  28   4        4.89        3.56      1.01 o 
   4  28   4       35.92       40.95      2.37 o 
   5  28   4        3.72        2.15      1.52 o 
   6  28   4       24.53       24.75      2.76 o 
  -7  29   4      187.41      205.67      9.72 o 
  -6  29   4      126.89      121.94      6.17 o 
  -5  29   4       19.51       20.53      3.04 o 
  -4  29   4      137.28      137.40      4.02 o 
  -3  29   4       27.28       30.80      2.15 o 
  -2  29   4       23.10       16.20      2.18 o 
  -1  29   4       74.75       75.79      4.92 o 
   0  29   4        0.00        0.36      1.21 o 
   1  29   4        0.09        0.88      1.38 o 
   2  29   4       56.12       58.27      2.69 o 
   3  29   4       24.77       24.05      2.09 o 
   4  29   4       36.09       38.63      2.33 o 
   5  29   4        0.04       -0.78      1.44 o 
  -6  30   4        5.63        6.82      2.33 o 
  -5  30   4       59.57       61.95      4.25 o 
  -4  30   4       37.36       33.15      2.24 o 
  -3  30   4        0.55        1.36      1.10 o 
  -2  30   4       48.13       49.07      3.32 o 
  -1  30   4       10.33       11.73      1.97 o 
   0  30   4        2.74        3.37      1.71 o 
   1  30   4        8.55        8.34      1.90 o 
   2  30   4        0.47        0.78      1.39 o 
   3  30   4        1.75        3.32      1.26 o 
   4  30   4        8.80       10.80      2.16 o 
   5  30   4       19.44       18.78      2.42 o 
  -6  31   4        8.52        8.26      2.50 o 
  -5  31   4        9.45       10.97      2.01 o 
  -4  31   4        5.96        3.89      1.33 o 
  -3  31   4       67.43       73.23      7.59 o 
  -2  31   4        0.08       -1.04      1.20 o 
  -1  31   4        0.99        1.45      1.38 o 
   0  31   4      131.61      125.68      5.18 o 
   1  31   4       12.00       10.29      2.52 o 
   2  31   4        1.82        4.39      1.71 o 
   3  31   4       48.69       54.54      2.69 o 
   4  31   4        0.76        2.28      1.52 o 
  -5  32   4        7.18        6.58      1.57 o 
  -4  32   4        0.85        2.76      1.44 o 
  -3  32   4       27.42       32.75      3.05 o 
  -2  32   4        0.46        0.57      1.39 o 
  -1  32   4       44.34       44.82      3.78 o 
   0  32   4       67.12       68.81      3.99 o 
   1  32   4      119.07      122.10     12.38 o 
   2  32   4        1.57        3.19      1.70 o 
   3  32   4      592.68      647.05     13.26 o 
   4  32   4       61.52       61.65      5.04 o 
  -5  33   4       39.65       39.16      3.03 o 
  -4  33   4       24.18       25.25      2.93 o 
  -3  33   4      141.80      148.55     10.77 o 
  -2  33   4        1.18        2.04      1.57 o 
  -1  33   4       19.25       12.93      4.74 o 
   0  33   4      138.58      148.82      5.85 o 
   1  33   4       33.22       35.73      3.20 o 
   2  33   4       11.67        8.63      4.35 o 
   3  33   4       15.57       13.49      3.60 o 
  -4  34   4        0.94        0.42      1.67 o 
  -3  34   4       32.66       37.63      3.32 o 
  -2  34   4       33.75       27.33      2.97 o 
  -1  34   4        0.92       -0.75      1.53 o 
   0  34   4      349.79      374.75     10.01 o 
   1  34   4       76.42       73.98      4.18 o 
   2  34   4      177.97      186.65      6.32 o 
  -3  35   4       42.29       37.02      3.42 o 
  -2  35   4       78.87       87.21      9.30 o 
  -1  35   4       78.53       80.34      4.56 o 
   0  35   4       33.46       40.54      5.10 o 
   1  35   4        3.89        3.37      1.93 o 
   2  35   4       69.21       76.73      4.19 o 
  -2  36   4       40.35       45.26      3.70 o 
  -1  36   4       12.37       12.94      2.53 o 
   0  36   4        6.99        9.42      2.34 o 
   1  36   4       15.43       15.71      3.09 o 
 -11   0   5       20.10       13.56      2.77 o 
  -9   0   5      405.68      442.97     11.51 o 
  -7   0   5      287.47      296.37      4.38 o 
  -5   0   5     1743.29     1690.38     24.02 o 
  -3   0   5       28.49       26.35      3.00 o 
  -1   0   5        0.00        0.42      0.57 o 
   1   0   5     1900.02     1970.63     21.44 o 
   3   0   5       21.66       20.08      1.08 o 
   5   0   5       45.06       46.33      2.61 o 
   7   0   5       24.00       27.56      3.96 o 
   9   0   5        7.62        7.64      4.20 o 
 -11   1   5       94.01      102.79      4.12 o 
 -10   1   5        9.55        8.23      1.72 o 
  -9   1   5        3.13        3.99      1.33 o 
  -8   1   5      398.27      422.35      7.05 o 
  -7   1   5       58.88       56.52      1.30 o 
  -6   1   5       61.62       59.95      1.49 o 
  -5   1   5     1013.83      982.30     10.72 o 
  -4   1   5       84.34       73.52      1.85 o 
  -3   1   5       71.19       70.99      1.91 o 
  -2   1   5      302.31      318.85      7.68 o 
  -1   1   5      177.04      200.72      6.28 o 
   0   1   5      261.54      261.26      3.24 o 
   1   1   5      384.59      391.08      3.79 o 
   2   1   5      358.02      387.66      3.38 o 
   3   1   5       28.91       28.32      0.87 o 
   4   1   5       10.65       10.10      0.72 o 
   5   1   5       99.72       98.84      2.13 o 
   6   1   5        4.14        3.29      0.75 o 
   7   1   5        1.07        1.88      1.03 o 
   8   1   5       49.65       42.78      2.55 o 
   9   1   5       10.69        9.47      1.69 o 
 -11   2   5        0.29       -0.32      1.60 o 
 -10   2   5        0.92        1.00      1.37 o 
  -9   2   5      354.03      371.99      7.27 o 
  -8   2   5        0.51        0.58      0.61 o 
  -7   2   5        9.32       11.20      1.09 o 
  -6   2   5       56.37       49.35      1.36 o 
  -5   2   5      675.59      647.93      7.71 o 
  -4   2   5       12.31       14.30      0.92 o 
  -3   2   5        3.01        2.48      0.55 o 
  -2   2   5      272.26      277.06      4.18 o 
  -1   2   5      199.24      227.12      5.17 o 
   0   2   5      502.91      530.56      5.44 o 
   1   2   5      341.68      349.82      3.92 o 
   2   2   5      383.87      403.11      3.40 o 
   3   2   5      245.09      257.50      2.60 o 
   4   2   5      659.73      670.36      6.22 o 
   5   2   5       84.96       84.96      1.85 o 
   6   2   5       79.55       74.05      2.07 o 
   7   2   5        4.21        1.36      0.98 o 
   8   2   5        0.03        0.02      1.02 o 
   9   2   5        4.26        3.62      1.42 o 
 -11   3   5        1.55        1.68      1.69 o 
 -10   3   5        8.32        8.82      1.64 o 
  -9   3   5        4.22        0.85      1.28 o 
  -8   3   5      109.11      105.13      2.38 o 
  -7   3   5       23.34       16.97      0.87 o 
  -6   3   5       15.70       15.21      0.55 o 
  -5   3   5      109.05      118.82      2.77 o 
  -4   3   5       88.61       79.20      1.61 o 
  -3   3   5       50.26       47.22      1.08 o 
  -2   3   5      839.15      897.27     10.01 o 
  -1   3   5        6.78        8.01      0.71 o 
   0   3   5      501.21      467.94      5.26 o 
   1   3   5      130.81      140.61      2.04 o 
   2   3   5      284.44      304.90      3.04 o 
   3   3   5       22.71       25.49      0.79 o 
   4   3   5        0.06        0.83      0.47 o 
   5   3   5       63.99       65.68      1.63 o 
   6   3   5      517.59      514.70      8.47 o 
   7   3   5        0.07        0.42      0.92 o 
   8   3   5       22.55       25.10      2.12 o 
   9   3   5      126.49      129.85      4.34 o 
 -11   4   5       67.35       77.80      5.07 o 
 -10   4   5        1.69        2.39      1.47 o 
  -9   4   5      115.05      118.82      4.30 o 
  -8   4   5       19.65       20.03      1.19 o 
  -7   4   5       68.10       77.22      1.92 o 
  -6   4   5      175.06      172.11      2.04 o 
  -5   4   5        0.05        0.02      0.27 o 
  -4   4   5        0.21        1.63      0.48 o 
  -3   4   5      265.29      275.17      2.83 o 
  -2   4   5      884.03      967.60      9.53 o 
  -1   4   5      719.54      773.72      9.12 o 
   0   4   5      190.22      202.74      2.93 o 
   1   4   5     2090.14     2349.75     24.76 o 
   2   4   5      585.17      630.25      4.91 o 
   3   4   5        5.98        7.46      0.52 o 
   4   4   5       90.51       97.58      1.90 o 
   5   4   5        1.93        2.34      0.59 o 
   6   4   5      144.14      149.28      2.82 o 
   7   4   5       52.39       53.56      2.55 o 
   8   4   5       21.78       26.24      2.15 o 
   9   4   5       48.80       53.71      3.02 o 
 -10   5   5        3.06        2.84      1.62 o 
  -9   5   5       24.32       22.17      3.09 o 
  -8   5   5        3.31        3.30      0.81 o 
  -7   5   5       52.24       52.55      2.49 o 
  -6   5   5      318.14      321.55      3.48 o 
  -5   5   5      438.80      402.17      4.19 o 
  -4   5   5       52.67       54.97      1.07 o 
  -3   5   5      111.70       99.56      1.30 o 
  -2   5   5      494.68      530.90      5.41 o 
  -1   5   5     1924.41     1991.17     21.09 o 
   0   5   5      134.02      118.14      2.36 o 
   1   5   5       33.91       38.19      0.95 o 
   2   5   5      719.18      743.21      6.44 o 
   3   5   5        0.25        0.35      0.34 o 
   4   5   5      106.07      104.52      1.96 o 
   5   5   5        8.66        8.46      0.78 o 
   6   5   5       10.81        9.30      1.00 o 
   7   5   5       73.28       70.53      6.62 o 
   8   5   5        2.72        1.80      1.18 o 
   9   5   5       31.60       26.78      2.35 o 
 -10   6   5        1.19        0.93      1.60 o 
  -9   6   5        7.30        5.24      1.68 o 
  -8   6   5      311.18      305.89      5.57 o 
  -7   6   5        1.55        2.03      0.71 o 
  -6   6   5       57.77       56.50      1.66 o 
  -5   6   5       69.89       50.83      0.94 o 
  -4   6   5      232.31      230.07      2.50 o 
  -3   6   5      260.59      267.21      2.95 o 
  -2   6   5      795.13      848.13      8.24 o 
  -1   6   5      322.82      326.92      5.41 o 
   0   6   5      331.83      378.94      5.03 o 
   1   6   5       55.98       46.67      1.84 o 
   2   6   5        4.24        2.20      0.56 o 
   3   6   5       16.76       18.32      0.79 o 
   4   6   5       11.42        9.86      0.76 o 
   5   6   5      332.33      332.75      3.87 o 
   6   6   5       23.83       23.95      2.34 o 
   7   6   5        1.40        0.56      1.14 o 
   8   6   5       62.85       59.39      2.89 o 
   9   6   5        2.10        2.84      1.40 o 
 -10   7   5        0.94        1.08      1.54 o 
  -9   7   5        5.62        2.80      1.97 o 
  -8   7   5      152.14      151.78      6.71 o 
  -7   7   5      114.31      106.55      2.48 o 
  -6   7   5      272.29      231.00      3.28 o 
  -5   7   5       23.58       36.27      0.98 o 
  -4   7   5      190.27      184.66      1.96 o 
  -3   7   5      350.96      357.38      3.42 o 
  -2   7   5      119.24      110.03      1.88 o 
  -1   7   5     1723.54     1813.35     17.89 o 
   0   7   5       10.79       10.37      0.75 o 
   1   7   5      209.09      210.05      2.75 o 
   2   7   5        2.40        2.01      0.39 o 
   3   7   5      144.72      160.55      2.15 o 
   4   7   5       63.91       66.04      1.57 o 
   5   7   5      124.21      126.95      2.30 o 
   6   7   5      196.77      202.08      5.10 o 
   7   7   5        3.67        3.60      1.18 o 
   8   7   5       13.22       12.34      1.68 o 
   9   7   5        0.91        2.69      1.41 o 
 -10   8   5        0.33        1.12      1.57 o 
  -9   8   5       13.97       13.41      1.99 o 
  -8   8   5      147.22      148.12      3.73 o 
  -7   8   5       26.80       28.06      2.14 o 
  -6   8   5      406.97      347.77      4.50 o 
  -5   8   5      436.59      391.00      4.85 o 
  -4   8   5        0.46        0.18      0.25 o 
  -3   8   5      303.67      317.09      3.46 o 
  -2   8   5      137.83      113.43      2.45 o 
  -1   8   5       17.61       19.45      1.16 o 
   0   8   5      165.29      177.81      2.73 o 
   1   8   5       48.19       46.70      1.13 o 
   2   8   5        0.38       -0.36      0.29 o 
   3   8   5       69.28       73.79      1.58 o 
   4   8   5       11.80       13.51      0.86 o 
   5   8   5       64.11       64.10      1.53 o 
   6   8   5       99.31       95.47      3.10 o 
   7   8   5       59.70       55.06      2.60 o 
   8   8   5       55.92       51.29      2.78 o 
   9   8   5       10.12       11.66      1.83 o 
 -10   9   5        6.35        4.60      1.77 o 
  -9   9   5      232.06      235.72      7.50 o 
  -8   9   5        0.04        0.18      0.84 o 
  -7   9   5       10.15        6.84      0.91 o 
  -6   9   5      112.10       94.87      3.79 o 
  -5   9   5        0.58        0.37      0.39 o 
  -4   9   5      330.44      324.13      4.18 o 
  -3   9   5        0.92        2.71      0.37 o 
  -2   9   5        5.90        7.73      0.60 o 
  -1   9   5      384.85      420.25      7.33 o 
   0   9   5       46.11       42.34      1.27 o 
   1   9   5      116.56      135.72      2.07 o 
   2   9   5      128.60      118.02      1.72 o 
   3   9   5      137.77      146.00      2.34 o 
   4   9   5        5.36        4.09      0.61 o 
   5   9   5       41.77       44.81      1.38 o 
   6   9   5      149.88      141.93      4.41 o 
   7   9   5      129.87      135.61      3.96 o 
   8   9   5       48.59       51.25      2.79 o 
 -10  10   5        2.66        1.07      1.62 o 
  -9  10   5        0.04        0.65      1.30 o 
  -8  10   5       72.46       70.54      2.69 o 
  -7  10   5       29.57       34.19      1.63 o 
  -6  10   5       63.99       57.24      2.05 o 
  -5  10   5        1.47        2.33      0.53 o 
  -4  10   5       40.58       40.38      1.28 o 
  -3  10   5      145.34      130.84      1.94 o 
  -2  10   5      114.55      110.70      2.23 o 
  -1  10   5        0.03        0.20      0.42 o 
   0  10   5        8.13        7.58      0.80 o 
   1  10   5        4.80        1.72      0.53 o 
   2  10   5      802.09      842.67      6.89 o 
   3  10   5      731.69      755.00      7.63 o 
   4  10   5       63.90       60.02      1.61 o 
   5  10   5        0.11       -0.17      0.52 o 
   6  10   5        5.17        4.67      0.84 o 
   7  10   5       44.54       41.16      2.41 o 
   8  10   5       10.49        8.87      1.70 o 
 -10  11   5      132.12      148.45      8.37 o 
  -9  11   5        0.07       -0.44      1.25 o 
  -8  11   5      102.15       96.60      3.75 o 
  -7  11   5      126.50      116.66      3.16 o 
  -6  11   5       15.05       17.55      1.69 o 
  -5  11   5        5.49        5.24      0.67 o 
  -4  11   5      117.50      119.49      2.32 o 
  -3  11   5       71.93       60.27      1.59 o 
  -2  11   5      439.19      433.02      5.23 o 
  -1  11   5        1.22        0.25      0.49 o 
   0  11   5       34.54       35.66      1.35 o 
   1  11   5        0.09        0.20      0.47 o 
   2  11   5       24.28       26.52      0.92 o 
   3  11   5       65.51       68.35      1.63 o 
   4  11   5       20.81       21.55      1.81 o 
   5  11   5      336.22      321.78      4.36 o 
   6  11   5       18.86       18.66      1.25 o 
   7  11   5      131.34      132.84      3.97 o 
   8  11   5        0.23        1.83      1.24 o 
 -10  12   5       32.73       37.22      3.46 o 
  -9  12   5        3.63        6.72      1.73 o 
  -8  12   5        5.03        5.49      1.44 o 
  -7  12   5        0.75        1.80      0.82 o 
  -6  12   5       63.41       52.47      3.44 o 
  -5  12   5      165.79      138.65      2.68 o 
  -4  12   5       66.47       58.01      1.64 o 
  -3  12   5     1033.36      978.79     10.34 o 
  -2  12   5        8.88       10.62      0.76 o 
  -1  12   5      603.60      625.68      9.90 o 
   0  12   5       46.66       40.02      1.33 o 
   1  12   5      758.13      789.48      8.73 o 
   2  12   5      365.46      393.92      4.06 o 
   3  12   5      335.53      349.03      4.59 o 
   4  12   5       62.42       55.07      1.67 o 
   5  12   5       29.10       27.25      1.93 o 
   6  12   5       23.07       20.95      1.44 o 
   7  12   5      102.26       96.59      3.41 o 
   8  12   5       10.51        7.97      1.56 o 
 -10  13   5       97.42      102.97      7.60 o 
  -9  13   5      189.44      193.26      9.10 o 
  -8  13   5       17.93       17.98      2.04 o 
  -7  13   5       12.18        9.25      1.25 o 
  -6  13   5        0.05        1.57      0.73 o 
  -5  13   5       72.32       51.07      1.74 o 
  -4  13   5        0.53        0.57      0.48 o 
  -3  13   5        2.57        1.46      0.51 o 
  -2  13   5      225.66      220.16      3.75 o 
  -1  13   5       13.55        6.06      0.83 o 
   0  13   5       32.52       36.55      1.29 o 
   1  13   5      677.19      698.40      8.25 o 
   2  13   5      246.84      235.82      2.88 o 
   3  13   5       96.70       97.52      2.37 o 
   4  13   5       99.98      100.30      2.14 o 
   5  13   5       75.38       72.38      2.01 o 
   6  13   5       29.72       30.13      1.77 o 
   7  13   5        2.57        2.53      1.34 o 
   8  13   5       50.92       53.61      7.58 o 
 -10  14   5       17.90       20.28      2.77 o 
  -9  14   5       95.67       97.96      4.33 o 
  -8  14   5       20.28       21.28      2.20 o 
  -7  14   5        5.10        1.94      0.93 o 
  -6  14   5        0.04        0.77      0.70 o 
  -5  14   5       72.55       54.30      1.85 o 
  -4  14   5       61.97       43.66      2.02 o 
  -3  14   5       52.60       47.31      1.56 o 
  -2  14   5        9.03        9.60      0.91 o 
  -1  14   5       19.14       21.03      1.81 o 
   0  14   5       64.20       68.62      1.86 o 
   1  14   5       75.67       77.19      2.45 o 
   2  14   5       75.21       71.36      1.44 o 
   3  14   5       39.40       44.78      1.46 o 
   4  14   5        0.04        0.23      0.57 o 
   5  14   5       70.02       69.02      2.17 o 
   6  14   5       34.58       32.86      2.31 o 
   7  14   5       32.65       30.62      2.41 o 
   8  14   5       56.54       50.20      3.17 o 
 -10  15   5        1.42        3.00      1.97 o 
  -9  15   5        4.93        3.06      1.64 o 
  -8  15   5        9.17       12.34      1.89 o 
  -7  15   5       82.71       82.92      7.09 o 
  -6  15   5        1.01        1.31      0.83 o 
  -5  15   5        3.99        2.55      0.81 o 
  -4  15   5     2013.38     1769.05     17.67 o 
  -3  15   5       15.41       13.24      1.06 o 
  -2  15   5      182.97      172.71      3.37 o 
  -1  15   5      466.07      483.32      9.70 o 
   0  15   5      207.92      188.96      3.15 o 
   1  15   5       46.97       45.44      1.56 o 
   2  15   5       83.89       71.43      1.46 o 
   3  15   5       17.58       18.94      1.17 o 
   4  15   5       51.09       50.64      1.69 o 
   5  15   5       36.25       33.13      1.67 o 
   6  15   5        1.44        1.89      1.37 o 
   7  15   5        8.12       11.13      1.84 o 
   8  15   5        0.04        2.06      1.47 o 
  -9  16   5        7.12        1.09      1.49 o 
  -8  16   5       64.44       63.33      3.45 o 
  -7  16   5        3.33        6.19      1.43 o 
  -6  16   5      251.70      255.54      6.01 o 
  -5  16   5       57.01       49.60      3.70 o 
  -4  16   5       73.53       47.09      1.69 o 
  -3  16   5       64.78       82.36      2.29 o 
  -2  16   5       14.60       12.85      1.07 o 
  -1  16   5      120.28      136.03      4.95 o 
   0  16   5      601.40      600.60      8.36 o 
   1  16   5       12.76       15.57      1.08 o 
   2  16   5       19.81       18.86      0.88 o 
   3  16   5      153.50      158.28      2.86 o 
   4  16   5        5.64        5.61      0.86 o 
   5  16   5        0.40       -1.00      0.74 o 
   6  16   5       20.06       16.44      2.09 o 
   7  16   5        7.19        5.92      3.96 o 
   8  16   5      257.64      270.86     11.25 o 
  -9  17   5       34.57       33.51      3.06 o 
  -8  17   5       37.95       39.51      2.90 o 
  -7  17   5        3.21        1.07      1.27 o 
  -6  17   5       82.61       97.13      3.63 o 
  -5  17   5        0.06        0.87      0.77 o 
  -4  17   5        0.30       -0.47      0.52 o 
  -3  17   5       95.97       79.15      3.23 o 
  -2  17   5      465.74      464.76      6.66 o 
  -1  17   5      193.69      194.14      3.29 o 
   0  17   5       73.20       75.36      2.20 o 
   1  17   5      198.82      194.14      3.41 o 
   2  17   5      133.04      123.31      2.20 o 
   3  17   5       16.56       18.64      1.24 o 
   4  17   5       55.58       56.20      1.92 o 
   5  17   5      114.05      117.58      3.01 o 
   6  17   5        6.20        8.26      1.73 o 
   7  17   5        0.10        0.16      1.59 o 
   8  17   5        0.83        3.16      2.22 o 
  -9  18   5       13.12        9.59      1.99 o 
  -8  18   5        6.45        6.60      1.66 o 
  -7  18   5       36.27       38.35      2.71 o 
  -6  18   5        4.11        1.08      1.05 o 
  -5  18   5        5.08        3.30      0.98 o 
  -4  18   5      319.73      323.80      5.54 o 
  -3  18   5        0.53        2.41      0.71 o 
  -2  18   5      227.74      221.07      4.15 o 
  -1  18   5       53.77       44.45      1.58 o 
   0  18   5      539.60      559.60      7.52 o 
   1  18   5        1.15        1.90      0.76 o 
   2  18   5       26.77       24.32      1.09 o 
   3  18   5       71.42       65.79      1.84 o 
   4  18   5       13.78       14.59      1.47 o 
   5  18   5      605.81      602.85      8.52 o 
   6  18   5        0.03        1.52      1.39 o 
   7  18   5       71.88       73.21      3.87 o 
  -9  19   5        2.78        2.84      1.64 o 
  -8  19   5      142.65      141.85      5.16 o 
  -7  19   5       13.01       11.68      1.84 o 
  -6  19   5      325.54      355.86      7.89 o 
  -5  19   5      114.80      106.31      5.36 o 
  -4  19   5      474.62      454.66      7.01 o 
  -3  19   5       34.68       34.85      1.72 o 
  -2  19   5      654.09      642.09      8.65 o 
  -1  19   5      308.87      314.33      4.62 o 
   0  19   5      123.89      124.89      2.94 o 
   1  19   5       99.64       87.68      2.52 o 
   2  19   5      152.32      154.39      3.37 o 
   3  19   5      221.70      229.49      5.71 o 
   4  19   5        3.53        2.68      0.82 o 
   5  19   5       20.88       23.44      1.55 o 
   6  19   5       46.49       47.52     10.89 o 
   7  19   5       21.40       23.66      2.63 o 
  -9  20   5       52.90       53.80      3.81 o 
  -8  20   5      469.94      481.91     10.54 o 
  -7  20   5       99.24       97.36      9.17 o 
  -6  20   5      120.52      130.69      6.06 o 
  -5  20   5      106.11      105.37      3.88 o 
  -4  20   5        0.04        0.16      0.72 o 
  -3  20   5        1.27        1.74      0.80 o 
  -2  20   5       18.74       15.72      1.66 o 
  -1  20   5       32.06       37.12      1.55 o 
   0  20   5        1.99        0.94      0.65 o 
   1  20   5      104.37       97.26      2.95 o 
   2  20   5       37.31       36.67      1.40 o 
   3  20   5        7.20        4.89      0.84 o 
   4  20   5      289.92      291.66      5.93 o 
   5  20   5       58.40       61.27      2.28 o 
   6  20   5        0.36        1.27      1.42 o 
   7  20   5       25.51       25.36      6.09 o 
  -9  21   5        7.53        5.41      3.78 o 
  -8  21   5       48.08       51.08      3.54 o 
  -7  21   5       39.19       46.64      3.19 o 
  -6  21   5        7.43        7.88      1.61 o 
  -5  21   5       19.44       25.90      3.61 o 
  -4  21   5      115.42      108.57      3.73 o 
  -3  21   5        3.12        3.00      0.98 o 
  -2  21   5        7.32        8.31      1.25 o 
  -1  21   5      276.51      261.97      4.25 o 
   0  21   5        2.21        2.09      0.72 o 
   1  21   5      207.47      219.74      5.43 o 
   2  21   5        0.00        0.48      0.76 o 
   3  21   5        0.73        1.97      0.80 o 
   4  21   5      269.21      277.69      5.14 o 
   5  21   5        0.37        0.56      0.89 o 
   6  21   5       34.17       37.72      2.92 o 
   7  21   5       19.02       15.79      2.39 o 
  -8  22   5       23.20       26.30      3.92 o 
  -7  22   5      389.18      411.05      9.43 o 
  -6  22   5        7.55        6.47      1.68 o 
  -5  22   5       59.81       66.23      3.98 o 
  -4  22   5      114.76      125.67      4.92 o 
  -3  22   5       41.67       38.05      2.52 o 
  -2  22   5       13.37       13.27      1.41 o 
  -1  22   5       22.69       23.99      1.82 o 
   0  22   5       37.52       29.55      1.51 o 
   1  22   5      473.84      448.47      8.68 o 
   2  22   5        8.66        6.18      1.08 o 
   3  22   5      237.81      219.21      4.19 o 
   4  22   5        1.90        3.59      1.45 o 
   5  22   5      308.32      316.93      5.42 o 
   6  22   5        6.19        4.18      1.67 o 
   7  22   5       14.73       15.57      3.87 o 
  -8  23   5      157.70      187.62      6.44 o 
  -7  23   5      364.01      389.29     11.41 o 
  -6  23   5        0.74        0.41      1.27 o 
  -5  23   5       84.67       84.11      3.78 o 
  -4  23   5       80.83       80.74      7.32 o 
  -3  23   5       59.07       59.93      2.68 o 
  -2  23   5      184.81      194.74      4.55 o 
  -1  23   5      123.98      121.14      2.84 o 
   0  23   5       12.19       13.72      1.41 o 
   1  23   5        6.37        4.31      1.40 o 
   2  23   5       81.39       82.89      3.97 o 
   3  23   5       22.57       21.43      1.41 o 
   4  23   5       61.87       58.54      2.22 o 
   5  23   5        0.38        0.02      1.09 o 
   6  23   5        6.03        7.16      1.82 o 
  -8  24   5        0.17       -1.39      1.47 o 
  -7  24   5        7.93        8.26      1.97 o 
  -6  24   5       14.62       18.25      3.67 o 
  -5  24   5       17.82       20.50      4.14 o 
  -4  24   5      137.57      150.85      5.72 o 
  -3  24   5        5.20        4.96      1.45 o 
  -2  24   5       77.71       90.73      2.71 o 
  -1  24   5       39.08       34.83      1.80 o 
   0  24   5       56.85       56.84      2.69 o 
   1  24   5      139.18      115.19      4.59 o 
   2  24   5       11.42        8.83      4.05 o 
   3  24   5      215.24      210.06      6.20 o 
   4  24   5       28.81       26.70      1.64 o 
   5  24   5        6.86        4.70      1.27 o 
   6  24   5        4.35        6.38      1.98 o 
  -8  25   5       20.79       14.99      4.08 o 
  -7  25   5       83.99       84.47      4.44 o 
  -6  25   5      214.65      216.71      6.64 o 
  -5  25   5        1.18        1.29      1.39 o 
  -4  25   5       73.87       74.80      4.56 o 
  -3  25   5      290.69      306.04      8.61 o 
  -2  25   5       51.48       58.27      2.28 o 
  -1  25   5        5.58        5.27      1.03 o 
   0  25   5       13.74       14.74      2.11 o 
   1  25   5      134.06      126.65      4.98 o 
   2  25   5       93.75       89.17      4.21 o 
   3  25   5       28.89       28.45      1.98 o 
   4  25   5        9.52        9.73      1.23 o 
   5  25   5       17.54       14.02      2.05 o 
   6  25   5      135.50      152.96      5.50 o 
  -7  26   5        7.23        7.75      2.00 o 
  -6  26   5      253.93      296.25      8.05 o 
  -5  26   5       20.95       22.40      2.86 o 
  -4  26   5        3.37        5.62      2.43 o 
  -3  26   5      178.90      198.95     10.05 o 
  -2  26   5        3.66        4.16      1.23 o 
  -1  26   5       34.10       32.83      2.30 o 
   0  26   5        7.27        3.30      1.48 o 
   1  26   5       97.27       92.87      9.84 o 
   2  26   5      140.79      141.62      8.61 o 
   3  26   5        2.65        2.41      1.15 o 
   4  26   5       47.09       46.20      2.02 o 
   5  26   5       31.06       33.10      2.64 o 
   6  26   5        3.66        4.48      1.78 o 
  -7  27   5      151.94      171.08      6.31 o 
  -6  27   5       34.16       31.33      3.50 o 
  -5  27   5       53.43       54.06      4.09 o 
  -4  27   5       51.33       52.26      5.76 o 
  -3  27   5       73.69       84.96      3.64 o 
  -2  27   5       38.03       37.51      3.43 o 
  -1  27   5       24.61       14.94      1.83 o 
   0  27   5       50.32       46.10      3.27 o 
   1  27   5       79.68       82.60      5.55 o 
   2  27   5       23.88       25.70      2.69 o 
   3  27   5        7.41        5.42      1.74 o 
   4  27   5        4.02        2.38      1.25 o 
   5  27   5        0.14        0.73      1.40 o 
  -7  28   5       76.75       67.89      4.93 o 
  -6  28   5       18.94       16.83      2.80 o 
  -5  28   5       69.35       55.89      9.21 o 
  -4  28   5        0.01        1.80      2.13 o 
  -3  28   5      100.21      110.67     10.53 o 
  -2  28   5       21.58       19.30      2.58 o 
  -1  28   5       30.74       32.75      3.51 o 
   0  28   5      110.75      126.18      5.76 o 
   1  28   5       25.74       23.99      2.65 o 
   2  28   5       26.74       27.14      2.80 o 
   3  28   5       17.29       12.57      2.15 o 
   4  28   5      138.31      148.29      4.17 o 
   5  28   5        0.07        0.60      2.10 o 
  -6  29   5       69.40       73.90      5.04 o 
  -5  29   5        5.15        5.81      3.42 o 
  -4  29   5        1.11       -0.66      1.57 o 
  -3  29   5       11.53       11.15      1.86 o 
  -2  29   5       30.22       27.37      3.43 o 
  -1  29   5        0.82        0.91      1.38 o 
   0  29   5      182.80      196.28      6.65 o 
   1  29   5        7.04       10.52      2.12 o 
   2  29   5       17.41       13.92      2.25 o 
   3  29   5        1.76        0.31      1.51 o 
   4  29   5        4.68        2.10      2.58 o 
  -6  30   5        0.67        0.93      1.87 o 
  -5  30   5        0.53        2.37      2.64 o 
  -4  30   5       10.98       13.44      2.03 o 
  -3  30   5        6.41        6.79      1.69 o 
  -2  30   5        0.08        1.50      1.37 o 
  -1  30   5        8.72        5.62      1.80 o 
   0  30   5       87.81       93.90      6.15 o 
   1  30   5        6.62        4.53      1.77 o 
   2  30   5        6.72        6.98      1.95 o 
   3  30   5       16.49       13.36      2.26 o 
   4  30   5      276.29      301.01     11.69 o 
  -5  31   5        5.41        9.05      2.57 o 
  -4  31   5       43.29       43.43      3.15 o 
  -3  31   5       12.72       12.17      2.12 o 
  -2  31   5      210.92      219.94      7.13 o 
  -1  31   5       10.52        9.47      2.55 o 
   0  31   5       10.49       11.50      2.25 o 
   1  31   5      203.56      205.32      7.35 o 
   2  31   5        2.93        1.77      1.63 o 
   3  31   5      111.63      123.52      5.03 o 
  -5  32   5       40.70       46.85      4.47 o 
  -4  32   5       21.78       20.35      2.66 o 
  -3  32   5      124.00      138.05      5.70 o 
  -2  32   5        4.86        6.20      1.93 o 
  -1  32   5        3.87        3.25      3.30 o 
   0  32   5       19.59       16.89      2.56 o 
   1  32   5       20.88       21.42      2.77 o 
   2  32   5        1.38        4.75      1.84 o 
   3  32   5       33.53       37.54      4.62 o 
  -4  33   5       68.10       54.31      3.96 o 
  -3  33   5        1.93        3.28      1.70 o 
  -2  33   5      156.83      159.20      6.18 o 
  -1  33   5        0.90        1.48      1.68 o 
   0  33   5      290.83      304.79      8.97 o 
   1  33   5       26.58       28.52      3.13 o 
   2  33   5       35.25       34.35      3.18 o 
  -3  34   5       16.24       16.78      2.66 o 
  -2  34   5        0.44        1.89      1.70 o 
  -1  34   5        7.60        8.59      2.20 o 
   0  34   5       72.12       74.35      4.48 o 
   1  34   5       81.58       73.62      6.39 o 
   2  34   5       10.44        9.77      2.33 o 
  -2  35   5        0.29        1.43      1.69 o 
  -1  35   5       96.97       99.48      7.50 o 
   0  35   5      124.18      142.44      8.46 o 
 -10   0   6        9.34        5.83      2.27 o 
  -8   0   6        0.16        0.52      1.11 o 
  -6   0   6        0.68        0.68      0.98 o 
  -4   0   6       38.64       40.78      2.12 o 
  -2   0   6      411.23      362.72     12.59 o 
   0   0   6     1604.26     1569.69     22.24 o 
   2   0   6     1611.21     1728.19     18.31 o 
   4   0   6      111.17      112.02      2.65 o 
   6   0   6      136.33      134.42      3.96 o 
   8   0   6        5.47        4.46      1.97 o 
 -10   1   6       33.34       36.18      2.59 o 
  -9   1   6       20.09       17.37      1.75 o 
  -8   1   6       67.64       69.51      2.42 o 
  -7   1   6       16.33       14.27      0.81 o 
  -6   1   6       96.26       98.33      3.03 o 
  -5   1   6       95.80       93.52      2.34 o 
  -4   1   6      134.53      125.46      2.61 o 
  -3   1   6      570.27      588.76      7.12 o 
  -2   1   6      361.42      350.11      5.40 o 
  -1   1   6        9.00        7.18      0.64 o 
   0   1   6      207.50      201.12      3.36 o 
   1   1   6        5.90        6.60      0.68 o 
   2   1   6      644.39      634.89      5.55 o 
   3   1   6     3701.70     3858.79     25.04 o 
   4   1   6       72.88       70.10      1.54 o 
   5   1   6        0.00        0.28      0.55 o 
   6   1   6       56.46       53.81      1.81 o 
   7   1   6      114.09      111.54      3.57 o 
   8   1   6        6.41        7.38      1.52 o 
 -10   2   6       25.73       27.52      2.56 o 
  -9   2   6       25.21       25.22      1.96 o 
  -8   2   6        0.50        0.40      0.79 o 
  -7   2   6       22.47       24.11      1.08 o 
  -6   2   6       99.22       97.95      3.02 o 
  -5   2   6     1465.61     1370.83     14.90 o 
  -4   2   6       33.38       30.14      1.33 o 
  -3   2   6        1.79        1.90      0.34 o 
  -2   2   6       37.25       38.34      1.68 o 
  -1   2   6      442.10      420.54      5.22 o 
   0   2   6        1.94        0.66      0.53 o 
   1   2   6        0.03        0.70      0.45 o 
   2   2   6      969.60     1048.58      8.00 o 
   3   2   6      107.82      108.23      2.25 o 
   4   2   6       68.46       70.18      1.56 o 
   5   2   6      130.46      131.17      2.56 o 
   6   2   6       11.02       10.14      1.04 o 
   7   2   6       59.89       56.53      2.93 o 
   8   2   6       21.27       24.32      2.16 o 
 -10   3   6        3.41        4.36      1.62 o 
  -9   3   6       14.54        9.64      1.53 o 
  -8   3   6        0.98        1.31      0.75 o 
  -7   3   6        1.10        2.04      0.58 o 
  -6   3   6      264.40      276.72      4.43 o 
  -5   3   6      669.41      659.58      8.01 o 
  -4   3   6      448.23      447.17      5.25 o 
  -3   3   6      570.60      599.42      5.56 o 
  -2   3   6       47.58       42.68      1.92 o 
  -1   3   6      701.74      745.96      9.19 o 
   0   3   6       84.39       94.46      2.34 o 
   1   3   6        3.78        0.87      0.46 o 
   2   3   6      414.69      457.22      4.46 o 
   3   3   6        1.37        0.38      0.45 o 
   4   3   6       37.76       35.94      1.27 o 
   5   3   6       29.02       28.13      1.30 o 
   6   3   6       67.28       62.83      2.15 o 
   7   3   6        2.38        2.13      1.19 o 
   8   3   6       24.96       21.65      2.07 o 
 -10   4   6       61.04       70.52      3.66 o 
  -9   4   6        0.11        0.04      1.11 o 
  -8   4   6      303.98      334.90      6.47 o 
  -7   4   6       12.95       13.37      1.13 o 
  -6   4   6      294.35      279.92      5.08 o 
  -5   4   6     1239.51     1204.52     11.80 o 
  -4   4   6     2460.60     2324.24     20.22 o 
  -3   4   6       10.49       11.52      0.84 o 
  -2   4   6        8.23       12.53      0.88 o 
  -1   4   6      162.45      151.82      3.36 o 
   0   4   6      108.82      128.85      2.77 o 
   1   4   6        0.32        0.95      0.48 o 
   2   4   6       71.25       69.85      1.48 o 
   3   4   6      460.99      468.92      4.23 o 
   4   4   6       25.93       27.02      1.13 o 
   5   4   6        0.03        0.15      0.59 o 
   6   4   6       13.23       12.51      1.09 o 
   7   4   6        0.05        0.18      1.04 o 
   8   4   6       53.02       54.09      2.88 o 
 -10   5   6        9.37        8.45      1.89 o 
  -9   5   6       33.70       33.47      2.43 o 
  -8   5   6       77.88       76.81      3.49 o 
  -7   5   6      369.38      382.95      5.87 o 
  -6   5   6       14.65       15.41      0.86 o 
  -5   5   6      162.36      149.41      2.04 o 
  -4   5   6      730.35      732.56      6.18 o 
  -3   5   6        0.96        1.42      0.38 o 
  -2   5   6      116.47      130.68      2.60 o 
  -1   5   6      225.42      247.11      4.68 o 
   0   5   6      499.94      505.85      6.81 o 
   1   5   6       25.03       29.38      1.30 o 
   2   5   6        7.95        8.90      1.08 o 
   3   5   6       26.50       26.24      0.95 o 
   4   5   6        0.60        0.62      0.50 o 
   5   5   6       42.75       41.61      1.47 o 
   6   5   6        7.53        5.80      0.91 o 
   7   5   6       35.70       34.42      2.23 o 
   8   5   6        2.91        1.77      1.30 o 
 -10   6   6       16.85       18.97      2.41 o 
  -9   6   6        0.61        3.07      1.22 o 
  -8   6   6        3.15        2.54      1.04 o 
  -7   6   6       87.82       84.87      2.37 o 
  -6   6   6      323.96      309.51      3.81 o 
  -5   6   6      231.67      212.79      2.68 o 
  -4   6   6      544.84      514.29      4.64 o 
  -3   6   6        6.12        8.77      0.54 o 
  -2   6   6      282.43      294.66      4.98 o 
  -1   6   6     1086.19     1126.22     14.45 o 
   0   6   6      569.10      577.28      7.51 o 
   1   6   6       29.42       24.12      1.62 o 
   2   6   6        0.09       -0.64      0.33 o 
   3   6   6        0.00       -0.03      0.41 o 
   4   6   6        3.29        2.90      0.60 o 
   5   6   6        9.17        9.91      0.88 o 
   6   6   6        1.13        1.03      0.75 o 
   7   6   6       16.81       14.27      1.68 o 
   8   6   6        6.17        5.50      1.90 o 
 -10   7   6        3.74        1.27      1.59 o 
  -9   7   6       21.91       24.32      2.59 o 
  -8   7   6       41.17       40.46      5.17 o 
  -7   7   6        6.41        7.92      1.19 o 
  -6   7   6        0.00        0.89      0.47 o 
  -5   7   6       46.42       60.46      1.32 o 
  -4   7   6       43.44       37.48      0.96 o 
  -3   7   6        0.64        0.88      0.37 o 
  -2   7   6      193.96      191.23      5.12 o 
  -1   7   6       48.87       38.92      1.96 o 
   0   7   6      386.50      406.91      6.74 o 
   1   7   6       22.72       21.49      1.07 o 
   2   7   6       47.72       49.80      1.16 o 
   3   7   6       57.22       56.30      1.32 o 
   4   7   6       20.75       19.49      1.06 o 
   5   7   6        3.01        3.71      0.68 o 
   6   7   6       83.59       82.92      2.48 o 
   7   7   6        2.59        4.38      1.27 o 
   8   7   6       26.62       26.48      2.23 o 
 -10   8   6        0.92       -0.13      1.49 o 
  -9   8   6        2.28        3.35      1.38 o 
  -8   8   6      322.19      331.74      6.84 o 
  -7   8   6       54.52       50.22      2.00 o 
  -6   8   6       14.50       10.11      0.95 o 
  -5   8   6       19.33       12.00      1.08 o 
  -4   8   6      170.92      181.62      2.84 o 
  -3   8   6      399.74      411.69      5.02 o 
  -2   8   6      234.20      246.95      4.50 o 
  -1   8   6       37.17       42.71      1.88 o 
   0   8   6       29.92       24.70      1.54 o 
   1   8   6       18.59       15.03      1.22 o 
   2   8   6       62.84       59.20      1.32 o 
   3   8   6       51.01       50.12      1.43 o 
   4   8   6       25.58       29.56      1.74 o 
   5   8   6       18.17       18.62      1.11 o 
   6   8   6      120.59      120.59      2.66 o 
   7   8   6        0.07       -0.52      1.02 o 
   8   8   6        0.17        1.26      1.26 o 
 -10   9   6        1.52        2.54      1.60 o 
  -9   9   6      125.24      119.69      4.33 o 
  -8   9   6       29.05       25.16      2.04 o 
  -7   9   6        3.97        4.42      1.06 o 
  -6   9   6        3.43        1.54      0.69 o 
  -5   9   6      562.56      516.08      6.14 o 
  -4   9   6        3.89        1.65      0.48 o 
  -3   9   6      137.65      146.10      2.87 o 
  -2   9   6       88.49       97.24      2.58 o 
  -1   9   6       34.74       37.51      1.81 o 
   0   9   6       95.01      108.31      2.56 o 
   1   9   6       38.47       44.72      1.48 o 
   2   9   6       52.76       58.42      1.32 o 
   3   9   6       25.55       24.53      1.08 o 
   4   9   6       18.52       15.88      1.00 o 
   5   9   6       16.68       15.56      1.22 o 
   6   9   6       53.59       52.22      1.81 o 
   7   9   6       94.99       99.72      3.43 o 
   8   9   6        0.31        2.36      1.30 o 
 -10  10   6       14.37       14.23      2.25 o 
  -9  10   6      486.26      498.50      9.92 o 
  -8  10   6      529.97      568.04     12.18 o 
  -7  10   6       23.03       26.39      1.78 o 
  -6  10   6       17.07       21.28      1.40 o 
  -5  10   6       70.52       55.03      1.58 o 
  -4  10   6      651.57      634.91      7.28 o 
  -3  10   6       60.54       58.53      2.75 o 
  -2  10   6      301.49      288.15      5.06 o 
  -1  10   6        8.31       10.08      1.06 o 
   0  10   6       71.18       67.29      1.79 o 
   1  10   6        4.52        2.85      0.61 o 
   2  10   6        0.90        1.14      0.58 o 
   3  10   6       93.17       98.49      2.00 o 
   4  10   6       73.39       73.91      1.85 o 
   5  10   6        0.76        0.48      0.69 o 
   6  10   6        0.00        0.87      0.78 o 
   7  10   6        0.26       -0.60      1.13 o 
   8  10   6        0.80        2.20      1.45 o 
 -10  11   6       26.21       24.11      2.71 o 
  -9  11   6      599.72      649.77     11.99 o 
  -8  11   6       36.84       38.71      2.46 o 
  -7  11   6        4.22        6.33      1.25 o 
  -6  11   6       23.91       23.00      1.44 o 
  -5  11   6      138.80      119.82      2.45 o 
  -4  11   6       55.25       38.93      1.68 o 
  -3  11   6      207.30      199.90      3.50 o 
  -2  11   6       12.87       13.48      1.55 o 
  -1  11   6        4.40        1.84      0.81 o 
   0  11   6        0.07        1.31      0.54 o 
   1  11   6      117.16      121.33      2.41 o 
   2  11   6      131.28      130.90      2.64 o 
   3  11   6      163.92      165.81      3.56 o 
   4  11   6       70.11       65.73      1.88 o 
   5  11   6      153.15      154.97      3.46 o 
   6  11   6       55.55       60.96      2.05 o 
   7  11   6       17.24       19.30      4.14 o 
   8  11   6       12.95       10.83      1.89 o 
 -10  12   6        0.22        0.78      1.73 o 
  -9  12   6      142.57      140.56      4.86 o 
  -8  12   6       51.44       48.90      2.75 o 
  -7  12   6      273.90      297.25      6.32 o 
  -6  12   6       48.54       49.47      2.04 o 
  -5  12   6        0.09       -0.15      0.57 o 
  -4  12   6        0.34        0.98      0.49 o 
  -3  12   6       11.37        5.62      0.74 o 
  -2  12   6       61.86       58.15      2.41 o 
  -1  12   6       41.72       42.73      1.86 o 
   0  12   6        9.25        7.14      0.78 o 
   1  12   6       31.48       30.26      1.30 o 
   2  12   6      417.91      409.84      5.30 o 
   3  12   6       20.37       18.99      1.03 o 
   4  12   6        7.04        5.76      0.85 o 
   5  12   6        7.11        5.75      0.94 o 
   6  12   6       70.60       74.89      3.18 o 
   7  12   6      164.90      172.56      5.08 o 
   8  12   6       15.69       13.96      2.41 o 
 -10  13   6      345.86      367.39     10.29 o 
  -9  13   6      311.95      324.10      7.77 o 
  -8  13   6      126.86      119.52      4.11 o 
  -7  13   6       12.38       15.63      1.69 o 
  -6  13   6        8.53       10.66      1.34 o 
  -5  13   6       58.51       62.84      2.11 o 
  -4  13   6        7.94        4.15      0.68 o 
  -3  13   6        0.02       -0.02      0.48 o 
  -2  13   6       93.85       87.41      3.03 o 
  -1  13   6      319.66      330.39      5.84 o 
   0  13   6      106.48      129.29      2.88 o 
   1  13   6      155.35      155.47      3.39 o 
   2  13   6       32.43       40.33      1.58 o 
   3  13   6       54.00       53.52      1.59 o 
   4  13   6        8.86        9.66      0.95 o 
   5  13   6       17.48       18.89      1.41 o 
   6  13   6      173.36      174.08      3.70 o 
   7  13   6      261.64      260.86     12.32 o 
 -10  14   6       21.97       19.04      2.82 o 
  -9  14   6        0.69        2.27      1.47 o 
  -8  14   6        0.39        0.90      1.15 o 
  -7  14   6       23.13       21.66      1.94 o 
  -6  14   6        0.08        1.21      0.97 o 
  -5  14   6       30.39       34.64      2.91 o 
  -4  14   6      158.62      151.35      2.96 o 
  -3  14   6        0.26        0.73      0.57 o 
  -2  14   6      516.18      502.60      7.96 o 
  -1  14   6      425.78      409.92      8.06 o 
   0  14   6      101.52       96.81      2.27 o 
   1  14   6        0.00        0.68      0.62 o 
   2  14   6       97.64      102.11      2.37 o 
   3  14   6        7.43        7.63      0.78 o 
   4  14   6       12.09       10.62      0.98 o 
   5  14   6       65.12       59.98      2.18 o 
   6  14   6        1.34        1.73      0.96 o 
   7  14   6      337.82      340.98     15.68 o 
  -9  15   6       56.25       56.09      3.45 o 
  -8  15   6        4.65        3.86      1.37 o 
  -7  15   6       69.95       74.29      3.22 o 
  -6  15   6       79.12       85.18      3.25 o 
  -5  15   6       13.10        6.88      1.21 o 
  -4  15   6       27.84       27.79      1.99 o 
  -3  15   6       85.92       89.28      2.41 o 
  -2  15   6     1122.27     1108.60     14.85 o 
  -1  15   6      520.17      519.57      9.60 o 
   0  15   6      150.63      174.02      3.52 o 
   1  15   6       36.83       37.74      1.60 o 
   2  15   6       81.44       81.26      2.26 o 
   3  15   6       13.03       16.13      1.00 o 
   4  15   6       21.09       19.93      1.30 o 
   5  15   6      105.15      101.31      2.80 o 
   6  15   6        6.98        5.38      1.35 o 
   7  15   6      113.28      100.14      4.45 o 
  -9  16   6       20.74       22.19      2.50 o 
  -8  16   6        1.52        2.07      1.32 o 
  -7  16   6       50.78       53.28      2.88 o 
  -6  16   6       23.45       19.04      2.28 o 
  -5  16   6      148.39      150.14      3.53 o 
  -4  16   6       20.63       14.36      1.69 o 
  -3  16   6       71.59       66.59      2.13 o 
  -2  16   6     1465.27     1448.76     18.66 o 
  -1  16   6       73.64       54.40      2.91 o 
   0  16   6      101.62      105.50      2.72 o 
   1  16   6       54.38       47.82      1.76 o 
   2  16   6      366.64      386.68      5.55 o 
   3  16   6        1.15        0.93      0.55 o 
   4  16   6        0.58        0.97      0.74 o 
   5  16   6       12.15       10.53      1.23 o 
   6  16   6       17.68       16.32      1.70 o 
   7  16   6        5.06        6.48      1.89 o 
  -9  17   6       54.99       65.90      3.78 o 
  -8  17   6        0.49       -0.48      1.25 o 
  -7  17   6      193.03      211.63      5.85 o 
  -6  17   6       25.54       29.03      2.23 o 
  -5  17   6        0.38        0.46      1.08 o 
  -4  17   6        7.16        5.06      1.36 o 
  -3  17   6       29.72       29.43      2.07 o 
  -2  17   6     1417.42     1377.46     18.05 o 
  -1  17   6      139.32      146.40      4.42 o 
   0  17   6      490.84      493.80      7.05 o 
   1  17   6       67.14       71.11      2.56 o 
   2  17   6        1.30        1.59      0.82 o 
   3  17   6       69.48       67.72      2.13 o 
   4  17   6       24.50       22.00      1.43 o 
   5  17   6        5.08        5.28      1.05 o 
   6  17   6        2.55        1.03      1.36 o 
   7  17   6       19.07       17.20      2.39 o 
  -9  18   6        1.75        1.48      1.55 o 
  -8  18   6       14.47       14.14      2.08 o 
  -7  18   6        0.40        1.13      1.18 o 
  -6  18   6      175.73      179.57      5.67 o 
  -5  18   6       70.86       70.88      3.08 o 
  -4  18   6        1.85        1.88      0.86 o 
  -3  18   6       34.17       30.42      1.87 o 
  -2  18   6       49.21       41.24      2.14 o 
  -1  18   6       36.90       35.36      3.87 o 
   0  18   6     1279.15     1255.45     14.57 o 
   1  18   6        3.83        3.75      1.05 o 
   2  18   6       35.91       37.86      2.75 o 
   3  18   6       78.72       84.94      2.42 o 
   4  18   6       36.43       35.34      1.97 o 
   5  18   6       53.95       51.05      2.43 o 
   6  18   6      119.18      123.75      7.05 o 
   7  18   6       38.03       39.45      3.09 o 
  -9  19   6        4.66        5.70      1.99 o 
  -8  19   6       12.61       10.81      2.29 o 
  -7  19   6        0.64        2.73      1.26 o 
  -6  19   6       91.09       99.93      7.23 o 
  -5  19   6       61.35       59.69      2.97 o 
  -4  19   6        4.04        6.48      1.15 o 
  -3  19   6       42.76       45.98      3.06 o 
  -2  19   6       35.49       36.04      2.47 o 
  -1  19   6      144.19      144.76      3.35 o 
   0  19   6      853.05      861.26     10.85 o 
   1  19   6       30.33       31.77      1.94 o 
   2  19   6        0.11        0.63      1.01 o 
   3  19   6      185.62      183.25      6.60 o 
   4  19   6       28.06       32.62      1.68 o 
   5  19   6      359.32      371.83      7.16 o 
   6  19   6      140.40      148.69      5.16 o 
   7  19   6      173.72      192.19      6.25 o 
  -9  20   6       61.24       56.63      4.22 o 
  -8  20   6        0.13        1.20      1.39 o 
  -7  20   6        0.54        1.12      1.21 o 
  -6  20   6       14.01       17.65      2.05 o 
  -5  20   6        0.18        0.36      0.95 o 
  -4  20   6      110.34      110.72      4.40 o 
  -3  20   6      320.66      313.19      6.14 o 
  -2  20   6       76.95       77.79      3.38 o 
  -1  20   6       94.04       98.58      2.80 o 
   0  20   6      129.34      129.35      3.92 o 
   1  20   6      220.30      232.56      5.06 o 
   2  20   6       38.95       38.66      3.03 o 
   3  20   6       20.44       21.70      7.29 o 
   4  20   6      177.82      171.91      3.67 o 
   5  20   6       67.61       67.40      3.56 o 
   6  20   6      105.52      103.74      4.29 o 
  -8  21   6       23.75       22.76      2.53 o 
  -7  21   6       84.87       91.81      4.17 o 
  -6  21   6        3.48        2.48      1.33 o 
  -5  21   6        2.05        3.31      1.42 o 
  -4  21   6        2.19        2.36      1.31 o 
  -3  21   6        0.33        0.02      0.82 o 
  -2  21   6      136.09      139.13      8.82 o 
  -1  21   6       10.02       10.39      1.19 o 
   0  21   6        0.08        2.54      1.32 o 
   1  21   6       26.71       26.22      1.89 o 
   2  21   6       71.05       68.14      7.05 o 
   3  21   6       63.65       57.38      6.09 o 
   4  21   6       38.57       35.81      3.15 o 
   5  21   6      214.23      212.73      4.28 o 
   6  21   6       39.11       32.26      2.72 o 
  -8  22   6        6.84        6.08      1.83 o 
  -7  22   6       93.05       92.69      4.29 o 
  -6  22   6       49.52       49.45      3.15 o 
  -5  22   6        1.71        3.83      1.46 o 
  -4  22   6       25.78       28.77      2.69 o 
  -3  22   6       48.13       51.71      8.91 o 
  -2  22   6       21.50       24.25      3.15 o 
  -1  22   6       67.38       68.29      2.38 o 
   0  22   6      144.92      151.27      3.59 o 
   1  22   6      327.17      333.41      7.41 o 
   2  22   6      275.21      274.32      7.74 o 
   3  22   6       18.63       15.31      2.23 o 
   4  22   6       50.14       48.07      2.71 o 
   5  22   6      101.73       97.48      2.89 o 
   6  22   6       12.49        8.62      1.88 o 
  -8  23   6        1.72        2.61      1.74 o 
  -7  23   6      695.54      774.03     23.27 o 
  -6  23   6       22.92       20.36      2.35 o 
  -5  23   6       54.98       56.40      3.69 o 
  -4  23   6       25.27       26.53      2.73 o 
  -3  23   6       13.02       18.11      3.36 o 
  -2  23   6       11.51       10.63      2.07 o 
  -1  23   6      129.69      146.95      3.55 o 
   0  23   6      189.52      194.58      5.42 o 
   1  23   6       55.92       54.19      5.67 o 
   2  23   6       18.02       17.66      2.79 o 
   3  23   6       37.79       37.39      3.01 o 
   4  23   6       27.23       25.04      2.56 o 
   5  23   6      102.24       99.95      7.24 o 
   6  23   6        0.43        2.69      1.58 o 
  -8  24   6        0.40       -1.60      1.52 o 
  -7  24   6        8.03       10.62      2.47 o 
  -6  24   6        0.15        1.34      1.52 o 
  -5  24   6       10.45       11.02      2.13 o 
  -4  24   6        0.25        1.32      1.34 o 
  -3  24   6       18.01       20.03      3.54 o 
  -2  24   6        0.36        1.65      1.38 o 
  -1  24   6      199.60      210.63      4.77 o 
   0  24   6       42.58       46.68      2.78 o 
   1  24   6       35.85       24.42      2.58 o 
   2  24   6       12.88        9.35      1.95 o 
   3  24   6       33.12       31.00      2.88 o 
   4  24   6        4.94        3.60      1.67 o 
   5  24   6        0.87        1.09      1.54 o 
  -7  25   6       78.43       74.95      4.22 o 
  -6  25   6        5.18        2.57      3.78 o 
  -5  25   6       28.60       28.30      3.07 o 
  -4  25   6      145.11      154.28      6.01 o 
  -3  25   6      399.35      421.32     14.99 o 
  -2  25   6       40.34       33.57      2.95 o 
  -1  25   6        2.97        3.88      1.26 o 
   0  25   6       37.12       34.09      4.56 o 
   1  25   6       18.98       20.84      2.52 o 
   2  25   6       11.73       12.82      2.20 o 
   3  25   6        2.37        1.54      1.51 o 
   4  25   6       30.69       24.45      2.65 o 
   5  25   6        0.03       -0.90      2.22 o 
  -7  26   6        1.65        1.23      1.84 o 
  -6  26   6       10.91       10.47      2.35 o 
  -5  26   6        0.99        0.79      1.47 o 
  -4  26   6       84.85       96.16      9.75 o 
  -3  26   6      114.51      129.36      7.86 o 
  -2  26   6       10.17        8.14      2.10 o 
  -1  26   6      111.98      102.98      6.54 o 
   0  26   6       89.56       82.33      4.20 o 
   1  26   6       98.11      103.07      4.73 o 
   2  26   6        7.13        5.65      2.37 o 
   3  26   6        1.11        0.48      1.54 o 
   4  26   6        0.53        1.68      1.61 o 
  -7  27   6        0.18        3.34      2.28 o 
  -6  27   6      615.47      651.04     15.24 o 
  -5  27   6      103.13       97.43      7.23 o 
  -4  27   6        9.99       10.65      2.34 o 
  -3  27   6        0.86        0.42      1.98 o 
  -2  27   6      207.05      219.32      5.79 o 
  -1  27   6        1.89        3.18      1.40 o 
   0  27   6        5.02        5.16      1.84 o 
   1  27   6       77.88       81.30      4.31 o 
   2  27   6        4.49        3.99      1.73 o 
   3  27   6       32.90       30.17      3.78 o 
   4  27   6        1.80        2.33      1.68 o 
  -6  28   6       28.68       28.78      6.24 o 
  -5  28   6       23.78       24.26      3.20 o 
  -4  28   6       74.97       78.66      4.71 o 
  -3  28   6        0.02        0.78      2.10 o 
  -2  28   6      104.73      118.38      5.07 o 
  -1  28   6        0.02       -0.38      1.42 o 
   0  28   6        7.32       10.21      2.10 o 
   1  28   6       11.11        8.80      2.10 o 
   2  28   6       59.74       65.99      5.88 o 
   3  28   6        1.29        1.17      2.22 o 
   4  28   6       23.40       19.04      2.48 o 
  -6  29   6      183.06      206.08     24.05 o 
  -5  29   6        0.00        3.46      1.99 o 
  -4  29   6       31.12       34.49      4.98 o 
  -3  29   6        1.39        0.26      1.58 o 
  -2  29   6       38.76       47.11      2.99 o 
  -1  29   6        0.44        1.00      1.53 o 
   0  29   6        5.96        5.99      1.84 o 
   1  29   6        1.87        1.78      1.60 o 
   2  29   6        0.03       -0.24      1.57 o 
   3  29   6        0.12        1.48      1.71 o 
   4  29   6        0.24        1.58      2.46 o 
  -5  30   6       22.52       27.99      3.58 o 
  -4  30   6        9.53        7.92      3.30 o 
  -3  30   6       18.69       16.86      2.64 o 
  -2  30   6       40.65       42.80      3.45 o 
  -1  30   6        5.69        4.55      1.84 o 
   0  30   6       68.36       73.70      4.36 o 
   1  30   6       16.42       16.78      2.64 o 
   2  30   6        1.97        1.50      1.77 o 
   3  30   6       35.01       33.94      8.37 o 
  -5  31   6       43.02       37.33      3.98 o 
  -4  31   6       15.31       16.43      4.20 o 
  -3  31   6       25.14       22.99      2.46 o 
  -2  31   6       10.15       12.17      2.33 o 
  -1  31   6       87.57       93.76      4.88 o 
   0  31   6       11.69        9.49      2.52 o 
   1  31   6       27.03       28.26      8.13 o 
   2  31   6       51.23       50.71      3.73 o 
   3  31   6       41.89       45.02      3.52 o 
  -4  32   6       56.14       52.74      4.18 o 
  -3  32   6        5.54        5.23      1.97 o 
  -2  32   6       13.62       14.00      2.56 o 
  -1  32   6        0.07        1.06      1.70 o 
   0  32   6       13.64       12.19      2.42 o 
   1  32   6      108.73      107.43      6.93 o 
   2  32   6       37.37       34.24      3.26 o 
  -3  33   6       11.10        9.46      2.35 o 
  -2  33   6       37.66       38.20      3.49 o 
  -1  33   6       74.21       70.24      4.39 o 
   0  33   6        1.37        0.02      1.72 o 
   1  33   6       63.89       71.74      4.47 o 
  -2  34   6       49.53       49.93      3.92 o 
  -1  34   6       45.51       49.65      4.26 o 
  -9   0   7       14.74        8.50      1.98 o 
  -7   0   7      102.66      112.57      7.98 o 
  -5   0   7       21.87       24.76      1.98 o 
  -3   0   7       89.73       98.84      6.24 o 
  -1   0   7      207.55      216.95      5.07 o 
   1   0   7     1311.35     1362.83     17.45 o 
   3   0   7      209.33      213.93      6.43 o 
   5   0   7       99.26      112.89      6.15 o 
   7   0   7       17.01       20.15      5.13 o 
 -10   1   7        3.38        1.71      2.13 o 
  -9   1   7        2.82        3.45      1.30 o 
  -8   1   7      744.11      810.34     11.74 o 
  -7   1   7       16.64       13.19      1.89 o 
  -6   1   7       69.38       72.48      2.27 o 
  -5   1   7       92.29       96.80      2.50 o 
  -4   1   7     1686.89     1692.23     17.98 o 
  -3   1   7        5.28        3.67      1.30 o 
  -2   1   7       49.02       49.60      1.60 o 
  -1   1   7        0.03        0.44      0.57 o 
   0   1   7       17.30       13.70      1.09 o 
   1   1   7       74.38       85.62      2.01 o 
   2   1   7      333.16      343.42      4.59 o 
   3   1   7       30.40       30.19      1.84 o 
   4   1   7       52.92       53.05      1.34 o 
   5   1   7       73.14       78.21      2.13 o 
   6   1   7       17.61       18.22      1.28 o 
   7   1   7        1.78        0.81      1.16 o 
   8   1   7        3.98        3.34      1.42 o 
 -10   2   7       66.26       69.27      3.46 o 
  -9   2   7        1.27        0.19      1.11 o 
  -8   2   7        5.11        1.87      0.93 o 
  -7   2   7      209.59      223.47     20.03 o 
  -6   2   7       34.22       29.53      1.92 o 
  -5   2   7       99.55       99.69      2.53 o 
  -4   2   7      483.92      489.03      5.84 o 
  -3   2   7       23.91       22.41      1.23 o 
  -2   2   7       23.50       22.87      1.38 o 
  -1   2   7       53.74       57.16      1.86 o 
   0   2   7       22.32       21.29      1.61 o 
   1   2   7      229.24      234.26      3.46 o 
   2   2   7       35.37       38.77      1.54 o 
   3   2   7       27.02       25.31      1.41 o 
   4   2   7       49.37       46.84      1.35 o 
   5   2   7       23.11       22.94      1.35 o 
   6   2   7      196.63      197.01      3.58 o 
   7   2   7       42.99       45.03      2.48 o 
   8   2   7        1.22        1.55      1.34 o 
 -10   3   7        5.07        3.60      1.51 o 
  -9   3   7       52.75       56.65      2.75 o 
  -8   3   7        0.39        0.79      0.85 o 
  -7   3   7       36.06       44.35      3.44 o 
  -6   3   7       19.38       23.50      2.15 o 
  -5   3   7      368.97      378.57      5.29 o 
  -4   3   7       84.77       84.48      1.45 o 
  -3   3   7        6.22        9.36      0.92 o 
  -2   3   7       48.37       47.91      1.88 o 
  -1   3   7      303.70      323.41      6.73 o 
   0   3   7      720.55      751.20      9.60 o 
   1   3   7       81.89       93.72      2.09 o 
   2   3   7       91.86       92.09      2.19 o 
   3   3   7      419.15      434.01      5.21 o 
   4   3   7       51.31       49.29      1.60 o 
   5   3   7      255.71      259.90      4.08 o 
   6   3   7       72.35       75.27      2.19 o 
   7   3   7       28.05       27.92      2.10 o 
   8   3   7        1.51        2.12      1.38 o 
 -10   4   7        0.01        1.30      1.47 o 
  -9   4   7       20.25       19.76      1.90 o 
  -8   4   7        0.77        1.76      0.91 o 
  -7   4   7      130.47      132.63      5.27 o 
  -6   4   7       84.32       85.58      2.43 o 
  -5   4   7      367.87      362.96      5.60 o 
  -4   4   7       12.87       14.07      0.73 o 
  -3   4   7       37.58       38.62      1.62 o 
  -2   4   7       24.47       22.14      1.45 o 
  -1   4   7       37.73       40.07      1.60 o 
   0   4   7        4.81        8.31      1.74 o 
   1   4   7       33.75       37.15      1.40 o 
   2   4   7        1.39        0.49      0.62 o 
   3   4   7      690.06      682.96      7.18 o 
   4   4   7       16.04       18.80      1.10 o 
   5   4   7        0.33       -0.31      0.70 o 
   6   4   7       12.15       11.18      1.46 o 
   7   4   7       50.64       47.22      3.50 o 
   8   4   7       22.64       21.86      2.12 o 
 -10   5   7       31.41       32.42      2.64 o 
  -9   5   7        3.17        2.21      1.28 o 
  -8   5   7      111.81      121.43      4.80 o 
  -7   5   7       82.66       86.69      3.07 o 
  -6   5   7        1.35        0.69      0.62 o 
  -5   5   7       48.74       47.29      1.44 o 
  -4   5   7       66.58       59.66      1.30 o 
  -3   5   7      165.71      165.34      3.76 o 
  -2   5   7       13.92       11.08      1.37 o 
  -1   5   7      510.59      522.00      7.08 o 
   0   5   7        4.15        1.80      0.79 o 
   1   5   7      287.52      316.12      4.39 o 
   2   5   7      163.30      170.93      3.03 o 
   3   5   7      125.43      132.98      3.38 o 
   4   5   7        2.10        2.02      1.03 o 
   5   5   7       37.68       34.57      1.48 o 
   6   5   7       36.36       39.76      1.69 o 
   7   5   7       46.18       46.47      2.75 o 
 -10   6   7       10.14        7.57      1.80 o 
  -9   6   7       46.88       48.74      3.09 o 
  -8   6   7       53.28       59.07      2.40 o 
  -7   6   7        1.03        1.55      0.71 o 
  -6   6   7       39.45       37.63      1.45 o 
  -5   6   7        3.15        1.71      0.45 o 
  -4   6   7       77.29       67.78      1.43 o 
  -3   6   7      197.67      200.17      5.15 o 
  -2   6   7      187.11      177.21      3.86 o 
  -1   6   7      303.74      307.90      5.72 o 
   0   6   7     1225.61     1220.50     14.16 o 
   1   6   7       35.03       27.70      1.52 o 
   2   6   7        8.54        8.22      0.82 o 
   3   6   7      110.62      113.05      2.59 o 
   4   6   7        8.62        8.83      0.92 o 
   5   6   7       28.17       28.99      2.71 o 
   6   6   7       12.65       10.40      1.16 o 
   7   6   7        1.97        1.76      1.23 o 
 -10   7   7        0.29        0.38      1.47 o 
  -9   7   7        0.29        0.46      1.12 o 
  -8   7   7      100.21      100.78      3.23 o 
  -7   7   7       27.75       25.82      3.22 o 
  -6   7   7        0.12        0.96      0.55 o 
  -5   7   7      135.41      124.07      3.12 o 
  -4   7   7      127.70      107.00      2.12 o 
  -3   7   7        2.32        3.15      0.99 o 
  -2   7   7      247.57      240.06      4.69 o 
  -1   7   7      272.58      289.40      5.50 o 
   0   7   7      115.17      118.47      3.28 o 
   1   7   7       73.37       74.99      1.97 o 
   2   7   7       50.90       49.22      1.64 o 
   3   7   7       38.34       38.81      1.98 o 
   4   7   7       82.96       78.46      3.46 o 
   5   7   7        5.51        4.95      0.83 o 
   6   7   7        0.00       -0.02      0.79 o 
   7   7   7       29.05       23.37      3.95 o 
 -10   8   7        4.91        3.38      1.60 o 
  -9   8   7        4.84        5.70      1.48 o 
  -8   8   7      198.05      203.09      4.83 o 
  -7   8   7       94.20       96.58      2.85 o 
  -6   8   7        7.23        5.74      0.87 o 
  -5   8   7      345.49      320.92      4.33 o 
  -4   8   7       20.26       17.62      0.96 o 
  -3   8   7      167.85      185.87      3.55 o 
  -2   8   7       72.04       75.50      2.43 o 
  -1   8   7       59.34       53.22      2.17 o 
   0   8   7      258.12      262.89      4.66 o 
   1   8   7       31.41       37.11      1.49 o 
   2   8   7       14.34       15.22      1.05 o 
   3   8   7        0.31        0.90      0.81 o 
   4   8   7       19.35       17.26      1.13 o 
   5   8   7        0.47       -0.31      0.65 o 
   6   8   7        8.15        7.36      1.55 o 
   7   8   7      110.43      115.57      5.68 o 
 -10   9   7       82.64       88.05      4.01 o 
  -9   9   7        7.78        8.99      2.02 o 
  -8   9   7       21.93       22.31      1.79 o 
  -7   9   7       56.43       58.06      2.31 o 
  -6   9   7       10.61        8.60      0.89 o 
  -5   9   7       86.10       72.49      2.54 o 
  -4   9   7       19.02       19.24      1.49 o 
  -3   9   7        0.84        1.06      0.64 o 
  -2   9   7       53.79       44.75      1.96 o 
  -1   9   7        6.90        5.54      1.70 o 
   0   9   7        5.70        3.55      0.81 o 
   1   9   7        5.44        5.38      0.71 o 
   2   9   7       60.21       54.57      1.86 o 
   3   9   7       89.54      100.07      3.27 o 
   4   9   7      138.39      142.98      2.98 o 
   5   9   7       21.16       21.70      1.28 o 
   6   9   7        6.53        6.64      1.43 o 
   7   9   7        2.31        2.08      1.39 o 
 -10  10   7       38.05       45.67      5.99 o 
  -9  10   7       58.58       62.08      3.12 o 
  -8  10   7        4.23        7.02      1.33 o 
  -7  10   7       11.01       11.04      1.92 o 
  -6  10   7        8.06        7.44      0.99 o 
  -5  10   7       65.38       51.91      1.80 o 
  -4  10   7      155.82      156.75      3.03 o 
  -3  10   7       27.50       23.92      1.51 o 
  -2  10   7        0.30        1.18      0.71 o 
  -1  10   7        1.52        0.96      0.72 o 
   0  10   7       46.76       45.59      1.93 o 
   1  10   7       57.77       64.82      2.00 o 
   2  10   7      104.36      101.40      2.46 o 
   3  10   7       26.39       28.49      1.94 o 
   4  10   7      114.94      115.11      2.87 o 
   5  10   7        1.77        2.59      0.91 o 
   6  10   7      181.17      180.09      3.61 o 
   7  10   7      103.43      108.42      3.94 o 
 -10  11   7      124.03      132.45     13.91 o 
  -9  11   7        4.69        5.03      1.46 o 
  -8  11   7        1.84        2.25      1.10 o 
  -7  11   7      122.72      119.92      3.55 o 
  -6  11   7       84.14       86.70      3.50 o 
  -5  11   7      137.61      135.31      3.00 o 
  -4  11   7       15.36       11.63      1.10 o 
  -3  11   7      381.60      363.47      6.31 o 
  -2  11   7      124.13      117.95      3.70 o 
  -1  11   7       56.89       56.16      2.31 o 
   0  11   7      199.22      207.36      4.74 o 
   1  11   7       68.67       60.06      1.85 o 
   2  11   7      223.44      208.08      3.64 o 
   3  11   7      186.53      184.36      4.53 o 
   4  11   7      262.81      271.91      5.61 o 
   5  11   7       36.58       33.83      1.71 o 
   6  11   7       13.50       12.08      1.36 o 
   7  11   7        6.17        4.44      1.71 o 
  -9  12   7       43.13       48.74      3.95 o 
  -8  12   7       96.38      107.18      3.74 o 
  -7  12   7       90.23       88.77      5.06 o 
  -6  12   7       56.59       56.15      2.38 o 
  -5  12   7        1.15        2.22      0.72 o 
  -4  12   7       55.32       50.46      2.87 o 
  -3  12   7      125.93      120.68      3.23 o 
  -2  12   7       21.20       22.10      2.18 o 
  -1  12   7      214.10      217.78      5.57 o 
   0  12   7       16.06       14.17      1.44 o 
   1  12   7        1.84        1.16      0.65 o 
   2  12   7      164.58      177.19      3.36 o 
   3  12   7        0.56        0.53      0.89 o 
   4  12   7       56.88       62.42      2.53 o 
   5  12   7        2.05        1.60      0.87 o 
   6  12   7        2.20        1.95      1.00 o 
   7  12   7        0.14       -0.22      1.43 o 
  -9  13   7        7.37        5.48      1.76 o 
  -8  13   7      132.64      144.73      7.33 o 
  -7  13   7        3.27        1.73      1.08 o 
  -6  13   7        9.04        8.68      1.29 o 
  -5  13   7      155.90      140.30      3.24 o 
  -4  13   7      126.01      109.00      2.97 o 
  -3  13   7        0.21        0.28      1.20 o 
  -2  13   7       41.94       40.36      4.71 o 
  -1  13   7        0.72       -0.03      0.86 o 
   0  13   7       55.22       50.04      2.31 o 
   1  13   7       44.24       44.92      1.77 o 
   2  13   7      139.51      145.54      3.21 o 
   3  13   7        1.66        2.09      1.05 o 
   4  13   7        0.03        1.77      1.83 o 
   5  13   7        7.52        4.85      1.01 o 
   6  13   7       61.29       61.27      2.31 o 
   7  13   7        1.06        2.24      1.56 o 
  -9  14   7       54.54       56.89      4.25 o 
  -8  14   7       45.76       48.23      3.31 o 
  -7  14   7        0.07       -0.06      0.96 o 
  -6  14   7       69.14       70.24      2.89 o 
  -5  14   7        7.31        6.57      2.20 o 
  -4  14   7      180.64      159.62      5.20 o 
  -3  14   7      765.54      721.53     12.42 o 
  -2  14   7       50.00       47.21      2.48 o 
  -1  14   7       66.89       56.83      2.82 o 
   0  14   7      106.26       99.55      3.47 o 
   1  14   7       37.37       38.70      1.63 o 
   2  14   7       73.54       69.17      2.21 o 
   3  14   7       26.75       28.51      3.52 o 
   4  14   7       24.90       25.58      2.52 o 
   5  14   7       20.01       18.53      1.40 o 
   6  14   7        6.67        4.62      1.21 o 
   7  14   7       11.96        9.30      1.99 o 
  -9  15   7      108.59      114.45      4.47 o 
  -8  15   7        4.59        3.91      1.38 o 
  -7  15   7       23.45       22.10      2.03 o 
  -6  15   7       50.06       49.05      2.90 o 
  -5  15   7       77.27       68.27      4.44 o 
  -4  15   7       68.66       57.32      2.54 o 
  -3  15   7        2.25        0.95      0.90 o 
  -2  15   7       31.31       32.49      2.25 o 
  -1  15   7       16.44       12.66      1.67 o 
   0  15   7      205.07      215.23      4.81 o 
   1  15   7      316.61      321.12      4.71 o 
   2  15   7       20.98       20.13      1.44 o 
   3  15   7       14.29       13.25      1.74 o 
   4  15   7       92.15       90.49      4.16 o 
   5  15   7        9.24        9.96      1.48 o 
   6  15   7       12.79       10.64      1.30 o 
   7  15   7        3.95        3.83      2.55 o 
  -9  16   7        0.75        0.58      1.43 o 
  -8  16   7       96.23      100.19      5.12 o 
  -7  16   7       46.22       42.18      2.73 o 
  -6  16   7       15.58       19.88      2.52 o 
  -5  16   7       12.36       12.58      1.52 o 
  -4  16   7        6.19        7.62      1.42 o 
  -3  16   7      240.10      203.54      5.47 o 
  -2  16   7        9.73        7.56      1.43 o 
  -1  16   7       16.90       17.62      1.89 o 
   0  16   7      169.71      188.71      3.97 o 
   1  16   7      109.45      112.41      2.83 o 
   2  16   7       24.40       23.01      2.21 o 
   3  16   7        2.43        3.03      1.43 o 
   4  16   7       12.18       12.26      4.26 o 
   5  16   7        0.00        1.47      1.48 o 
   6  16   7       59.59       57.88      3.30 o 
  -9  17   7       11.26       10.17      6.06 o 
  -8  17   7       17.89       13.75      1.99 o 
  -7  17   7        0.08        1.77      1.16 o 
  -6  17   7       35.85       44.41      2.65 o 
  -5  17   7        5.34        4.82      1.33 o 
  -4  17   7       44.26       45.91      2.76 o 
  -3  17   7      179.28      163.23      5.35 o 
  -2  17   7       61.48       58.07      4.00 o 
  -1  17   7        3.19        3.49      1.74 o 
   0  17   7       18.72       22.41      1.58 o 
   1  17   7      275.77      278.43      4.73 o 
   2  17   7       33.70       31.91      2.10 o 
   3  17   7       22.51       26.06      2.60 o 
   4  17   7        4.13        5.34      1.69 o 
   5  17   7       45.59       49.48      3.24 o 
   6  17   7       82.45       80.29      3.83 o 
  -9  18   7       22.53       27.37      2.99 o 
  -8  18   7        0.23        0.74      1.35 o 
  -7  18   7       53.03       54.77      3.10 o 
  -6  18   7       64.40       54.23      4.92 o 
  -5  18   7       85.36       97.88      4.07 o 
  -4  18   7      196.92      190.01      5.79 o 
  -3  18   7       44.38       39.64      3.78 o 
  -2  18   7        0.31       -0.42      0.97 o 
  -1  18   7     1242.74     1272.89     23.94 o 
   0  18   7      273.13      265.54      5.43 o 
   1  18   7       82.29       83.32      2.69 o 
   2  18   7       27.47       24.44      2.53 o 
   3  18   7        3.10        4.63      1.65 o 
   4  18   7        0.10        0.05      1.77 o 
   5  18   7        2.21        3.02      1.65 o 
  -8  19   7        8.57        6.05      1.69 o 
  -7  19   7      155.15      158.16      5.15 o 
  -6  19   7       95.34       97.91      4.08 o 
  -5  19   7       12.72       12.65      1.95 o 
  -4  19   7       62.80       59.86      3.26 o 
  -3  19   7       54.45       59.49      4.56 o 
  -2  19   7       29.41       26.32      2.31 o 
  -1  19   7       16.31       15.73      1.96 o 
   0  19   7       11.69       10.51      1.39 o 
   1  19   7       56.56       60.61      2.67 o 
   2  19   7       14.23       20.47      2.41 o 
   3  19   7       13.45       12.92      2.16 o 
   4  19   7       46.78       40.12      3.17 o 
   5  19   7      194.63      203.84      6.42 o 
  -8  20   7        0.16        0.10      1.36 o 
  -7  20   7      229.30      254.82      7.78 o 
  -6  20   7       49.02       40.47      2.76 o 
  -5  20   7      219.65      235.10      6.95 o 
  -4  20   7        9.91        4.89      1.74 o 
  -3  20   7      452.46      426.66     14.03 o 
  -2  20   7       98.50       93.92      5.94 o 
  -1  20   7       81.25       71.58      4.00 o 
   0  20   7        1.10        1.28      1.01 o 
   1  20   7       30.50       29.56      2.29 o 
   2  20   7       26.50       21.93      2.53 o 
   3  20   7       57.99       59.98      3.67 o 
   4  20   7      116.88      125.44      5.09 o 
   5  20   7       34.71       31.62      6.72 o 
  -8  21   7       15.85       12.72      3.41 o 
  -7  21   7      203.00      223.46      8.58 o 
  -6  21   7      216.64      227.27      7.10 o 
  -5  21   7      174.97      174.39      6.02 o 
  -4  21   7      176.51      172.63      5.89 o 
  -3  21   7       22.12       27.11      3.72 o 
  -2  21   7        2.29        3.36      1.98 o 
  -1  21   7        9.41       11.16      2.94 o 
   0  21   7      104.24      105.24      3.75 o 
   1  21   7        3.48        5.00      1.36 o 
   2  21   7      450.04      427.53     10.52 o 
   3  21   7        4.98        9.10      2.01 o 
   4  21   7      161.76      157.62      8.67 o 
   5  21   7       63.17       58.05     10.02 o 
  -8  22   7       40.95       41.65      6.12 o 
  -7  22   7      127.53      134.45      5.74 o 
  -6  22   7       27.06       24.14      2.74 o 
  -5  22   7        0.52        2.02      1.37 o 
  -4  22   7       83.49       80.14      4.07 o 
  -3  22   7        3.02        4.56      2.10 o 
  -2  22   7       46.63       48.88      4.74 o 
  -1  22   7      196.65      209.20      6.52 o 
   0  22   7      167.50      172.97      5.03 o 
   1  22   7       34.74       37.45      7.44 o 
   2  22   7       86.69       93.44      5.16 o 
   3  22   7        0.89       -0.40      1.38 o 
   4  22   7       21.93       24.57      2.77 o 
   5  22   7       27.82       26.98      5.52 o 
  -7  23   7       34.02       33.08      3.29 o 
  -6  23   7       53.28       50.57      3.71 o 
  -5  23   7        8.03        8.81      1.94 o 
  -4  23   7        0.57        2.94      2.16 o 
  -3  23   7       40.87       37.30      4.44 o 
  -2  23   7       12.27        9.36      2.76 o 
  -1  23   7        9.41        7.45      1.80 o 
   0  23   7        3.22        3.13      1.27 o 
   1  23   7       11.60       10.87      3.63 o 
   2  23   7       31.15       27.74      6.03 o 
   3  23   7        0.16        2.17      2.40 o 
   4  23   7      114.91      108.04      4.82 o 
   5  23   7       59.27       55.53      3.66 o 
  -7  24   7        5.81        4.79      1.94 o 
  -6  24   7      313.23      333.51      9.47 o 
  -5  24   7       68.23       67.84      4.80 o 
  -4  24   7       24.04       31.73      4.26 o 
  -3  24   7        3.80        3.06      2.10 o 
  -2  24   7      115.22      112.63      7.14 o 
  -1  24   7        0.52        0.50      1.14 o 
   0  24   7       14.62       13.75      2.23 o 
   1  24   7       41.85       42.07      5.88 o 
   2  24   7      153.69      150.57      8.73 o 
   3  24   7        8.70        7.30      2.70 o 
   4  24   7       45.97       47.58      4.74 o 
   5  24   7        1.99        0.38      1.56 o 
  -7  25   7       34.33       36.42      3.56 o 
  -6  25   7       76.74       87.09     18.32 o 
  -5  25   7       54.14       55.49      3.94 o 
  -4  25   7       73.79       74.79      6.06 o 
  -3  25   7      131.08      146.82      8.28 o 
  -2  25   7      169.57      185.68      9.48 o 
  -1  25   7       35.80       33.46      2.52 o 
   0  25   7       34.06       31.79      2.52 o 
   1  25   7       51.98       51.50      3.71 o 
   2  25   7      109.65      106.68      5.00 o 
   3  25   7       17.06       14.49      2.42 o 
   4  25   7        9.43        9.77      2.17 o 
  -6  26   7       11.09       13.38      2.59 o 
  -5  26   7       77.14       73.85      4.60 o 
  -4  26   7       28.45       24.41      4.14 o 
  -3  26   7       86.40       87.98      6.66 o 
  -2  26   7      234.63      249.67     11.34 o 
  -1  26   7        0.09        0.31      1.95 o 
   0  26   7       28.68       24.77      4.14 o 
   1  26   7       46.49       47.99      5.70 o 
   2  26   7        9.33        7.56      2.03 o 
   3  26   7       14.04       11.81      2.79 o 
   4  26   7        1.00       -1.50      1.60 o 
  -6  27   7       22.99       26.00      3.31 o 
  -5  27   7       41.43       41.64      4.14 o 
  -4  27   7       15.69       17.09      3.90 o 
  -3  27   7       31.16       25.97      4.38 o 
  -2  27   7       10.22       10.69      2.18 o 
  -1  27   7        1.17        1.35      1.55 o 
   0  27   7       19.37       18.40      2.63 o 
   1  27   7        5.86        3.86      1.84 o 
   2  27   7        0.24        1.30      1.64 o 
   3  27   7       16.84       12.02      2.33 o 
  -6  28   7        2.71        2.85      1.89 o 
  -5  28   7        5.03       12.71      3.72 o 
  -4  28   7        0.76        3.48      2.58 o 
  -3  28   7       29.72       22.85      4.38 o 
  -2  28   7        2.61        1.50      1.74 o 
  -1  28   7       36.93       38.36      3.36 o 
   0  28   7       18.05       17.26      4.20 o 
   1  28   7       23.46       24.04      3.04 o 
   2  28   7        5.41        2.58      2.67 o 
   3  28   7       24.69       19.24      2.77 o 
  -5  29   7       32.40       37.90      5.40 o 
  -4  29   7       48.14       50.50      6.00 o 
  -3  29   7       20.72       17.99      4.02 o 
  -2  29   7       56.27       58.80      3.39 o 
  -1  29   7       17.42       20.36      4.92 o 
   0  29   7        0.19        2.02      1.72 o 
   1  29   7      107.84      123.80      8.07 o 
   2  29   7        4.64        2.94      1.87 o 
  -4  30   7       62.53       73.95      7.08 o 
  -3  30   7        0.02        1.68      2.58 o 
  -2  30   7        0.37        0.69      1.45 o 
  -1  30   7       81.95       83.67      4.80 o 
   0  30   7        0.19        2.07      1.80 o 
   1  30   7      129.57      137.88      6.21 o 
   2  30   7       19.50       15.79      2.81 o 
  -4  31   7        2.04        3.90      3.12 o 
  -3  31   7       25.07       29.83      3.47 o 
  -2  31   7       50.91       54.22      4.09 o 
  -1  31   7        2.66        3.23      1.96 o 
   0  31   7        0.02       -1.73      1.65 o 
   1  31   7        9.95       12.85      2.64 o 
  -2  32   7       14.02       17.06      3.09 o 
  -1  32   7        7.14        8.48      2.37 o 
   0  32   7       40.80       33.06      3.59 o 
 -10   0   8        0.01        0.84      2.10 o 
  -6   0   8       83.73       81.86      5.64 o 
  -4   0   8      143.55      136.98      5.35 o 
  -2   0   8     1094.11     1093.10     16.95 o 
   0   0   8       17.38       13.85      1.76 o 
   2   0   8        5.81        7.35      1.33 o 
   4   0   8     1532.43     1511.04     26.38 o 
   6   0   8       57.52       56.75      3.86 o 
 -10   1   8       25.14       25.70      2.42 o 
  -9   1   8       13.15       14.04      1.61 o 
  -6   1   8       24.33       20.77      2.14 o 
  -5   1   8       19.95       18.68      1.19 o 
  -4   1   8      179.89      182.31      3.15 o 
  -3   1   8        6.63        6.46      0.95 o 
  -2   1   8        0.03        0.31      0.58 o 
  -1   1   8      182.48      172.65      3.38 o 
   0   1   8      161.51      154.07      3.37 o 
   1   1   8      319.78      348.59      4.70 o 
   2   1   8        4.31        4.51      0.84 o 
   3   1   8      798.82      806.80     15.08 o 
   4   1   8       22.63       27.98      2.42 o 
   5   1   8        3.05        3.39      1.53 o 
   6   1   8       18.58       21.75      2.59 o 
   7   1   8       93.59       85.82      8.34 o 
 -10   2   8       38.75       34.65      2.63 o 
  -9   2   8        1.26        2.35      1.20 o 
  -7   2   8      144.80      157.55      9.78 o 
  -6   2   8       26.55       29.92      2.74 o 
  -5   2   8       37.64       41.08      1.25 o 
  -4   2   8      282.09      274.81      4.13 o 
  -3   2   8       69.45       68.08      3.22 o 
  -2   2   8      103.61       98.71      3.74 o 
  -1   2   8       15.57       13.31      1.14 o 
   0   2   8       64.50       67.65      2.38 o 
   1   2   8       25.57       25.21      1.34 o 
   2   2   8        3.00        2.14      0.73 o 
   3   2   8      656.58      665.96     10.70 o 
   4   2   8      200.34      195.90      5.18 o 
   5   2   8       13.68       15.99      1.93 o 
   6   2   8       69.05       69.34      3.24 o 
   7   2   8        0.68       -1.50      2.94 o 
 -10   3   8        2.16        4.95      1.67 o 
  -9   3   8        0.22        0.27      1.08 o 
  -8   3   8        3.15        3.26      1.14 o 
  -7   3   8      134.81      158.45      9.96 o 
  -6   3   8        8.32        5.62      1.54 o 
  -5   3   8        5.21        6.91      0.73 o 
  -4   3   8     2105.27     2073.72     20.49 o 
  -3   3   8      709.37      693.83     11.61 o 
  -2   3   8       20.33       18.35      1.26 o 
  -1   3   8      119.59      112.76      2.90 o 
   0   3   8      114.91      106.77      2.78 o 
   1   3   8       88.01       88.21      2.20 o 
   2   3   8       15.10       13.17      1.13 o 
   3   3   8       88.31       88.81      2.90 o 
   4   3   8      151.64      138.05      9.72 o 
   5   3   8        1.63        1.68      1.24 o 
   6   3   8        3.48        1.57      1.36 o 
   7   3   8        0.51        0.90      2.94 o 
 -10   4   8       35.59       31.66      2.58 o 
  -9   4   8       29.99       34.41      4.92 o 
  -8   4   8        5.22        5.18      0.94 o 
  -7   4   8       21.64       11.10      3.72 o 
  -6   4   8       10.99       12.08      1.90 o 
  -5   4   8      133.20      138.33      2.57 o 
  -4   4   8      329.04      329.49      4.74 o 
  -3   4   8      485.23      491.97      7.81 o 
  -2   4   8      352.53      378.18      5.74 o 
  -1   4   8       33.34       31.89      1.67 o 
   0   4   8      229.19      233.87      4.30 o 
   1   4   8       26.10       22.36      1.30 o 
   2   4   8        8.95        7.93      0.96 o 
   3   4   8       11.84        9.34      1.47 o 
   4   4   8       26.10       23.56      2.61 o 
   5   4   8        9.09        7.75      2.92 o 
   6   4   8        1.11        1.27      1.31 o 
   7   4   8        7.84        6.66      3.84 o 
 -10   5   8        2.68        1.48      1.45 o 
  -9   5   8       45.27       39.07      2.24 o 
  -8   5   8       38.38       35.52      1.77 o 
  -7   5   8      233.57      260.37      6.05 o 
  -6   5   8       31.34       30.52      1.53 o 
  -5   5   8       39.53       39.25      1.61 o 
  -4   5   8       15.44       17.13      1.15 o 
  -3   5   8      424.85      427.83      7.10 o 
  -2   5   8        1.65        1.55      0.81 o 
  -1   5   8       54.32       60.54      2.14 o 
   0   5   8      338.19      348.93      5.93 o 
   1   5   8       76.64       89.04      2.20 o 
   2   5   8       15.62       18.41      1.42 o 
   3   5   8       40.90       42.48      3.71 o 
   4   5   8      161.92      156.73      4.70 o 
   5   5   8        7.09        5.59      1.39 o 
   6   5   8        9.13        7.41      1.64 o 
   7   5   8        3.09        5.58      3.36 o 
 -10   6   8        0.51        1.07      1.41 o 
  -9   6   8       13.12       13.50      2.27 o 
  -8   6   8       15.87       13.74      1.27 o 
  -7   6   8      127.40      134.83      4.25 o 
  -6   6   8      267.94      280.94      4.43 o 
  -5   6   8        1.48        2.32      0.62 o 
  -4   6   8       38.18       36.55      2.05 o 
  -3   6   8       12.72       11.45      1.22 o 
  -2   6   8      101.06       97.18      4.09 o 
  -1   6   8       32.90       31.82      2.02 o 
   0   6   8       51.68       48.60      2.13 o 
   1   6   8        2.75        0.80      0.64 o 
   2   6   8        0.00        1.07      0.63 o 
   3   6   8       13.22       11.85      2.37 o 
   4   6   8      132.16      138.86      4.42 o 
   5   6   8       12.63        9.18      1.39 o 
   6   6   8       22.05       22.66      2.33 o 
   7   6   8        0.79        1.50      3.24 o 
  -9   7   8        7.45        8.28      1.46 o 
  -8   7   8        3.85        3.20      0.96 o 
  -7   7   8       79.45       82.25      2.69 o 
  -6   7   8      169.29      170.26      3.61 o 
  -5   7   8      235.17      224.92      3.84 o 
  -4   7   8      168.83      167.53      4.41 o 
  -3   7   8        4.10        1.78      0.89 o 
  -2   7   8       13.88       13.83      1.37 o 
  -1   7   8       67.29       68.78      2.38 o 
   0   7   8       64.03       60.03      2.29 o 
   1   7   8      179.19      169.02      3.24 o 
   2   7   8       33.70       28.91      1.38 o 
   3   7   8        7.96       10.26      2.01 o 
   4   7   8       20.23       20.01      2.52 o 
   5   7   8        7.86        7.80      1.46 o 
   6   7   8        2.28        2.07      1.34 o 
   7   7   8       68.08       73.89      7.68 o 
  -9   8   8        6.27        4.57      1.47 o 
  -8   8   8       11.27       11.55      1.34 o 
  -7   8   8       26.35       24.39      2.43 o 
  -6   8   8       31.76       31.80      1.61 o 
  -5   8   8        9.48        8.20      0.90 o 
  -4   8   8       20.94       28.56      2.24 o 
  -3   8   8       12.15       10.08      1.61 o 
  -2   8   8        1.32        2.27      0.83 o 
  -1   8   8       57.90       59.39      3.07 o 
   0   8   8       32.38       28.97      1.74 o 
   1   8   8       19.57       24.33      1.45 o 
   2   8   8       12.24       14.40      1.10 o 
   3   8   8       37.80       29.64      2.75 o 
   4   8   8        2.52        3.35      2.82 o 
   5   8   8        1.37        2.17      1.28 o 
   6   8   8        0.25       -0.02      1.54 o 
  -9   9   8       47.77       50.99      2.65 o 
  -8   9   8      125.27      128.45      3.68 o 
  -7   9   8      467.23      501.10      8.38 o 
  -6   9   8        4.78        3.06      0.86 o 
  -5   9   8        9.92        6.50      1.52 o 
  -4   9   8       62.82       57.12      3.85 o 
  -3   9   8      192.94      199.63      7.89 o 
  -2   9   8      305.70      313.97      8.37 o 
  -1   9   8        1.76        0.92      0.82 o 
   0   9   8      112.03      124.33      4.00 o 
   1   9   8       55.83       52.92      1.73 o 
   2   9   8        0.35        1.96      0.75 o 
   3   9   8        3.91        3.15      1.49 o 
   4   9   8        2.92        1.05      1.31 o 
   5   9   8        0.36        0.52      1.18 o 
   6   9   8       15.67       13.49      2.20 o 
  -9  10   8        8.79       10.55      1.64 o 
  -8  10   8      500.82      517.36     10.89 o 
  -7  10   8        4.92        6.50      1.15 o 
  -6  10   8       15.77        9.63      1.19 o 
  -5  10   8       22.64       21.37      1.61 o 
  -4  10   8      321.32      311.36      6.75 o 
  -3  10   8      199.33      185.86      4.97 o 
  -2  10   8        0.02        1.41      1.20 o 
  -1  10   8       12.71        8.35      1.68 o 
   0  10   8       18.93       20.57      1.60 o 
   1  10   8      106.39      111.96      2.43 o 
   2  10   8       18.92       20.40      1.58 o 
   3  10   8        0.03        1.53      1.44 o 
   4  10   8       13.34       10.18      2.43 o 
   5  10   8        0.49        1.11      1.22 o 
   6  10   8       92.60       88.96      4.08 o 
  -9  11   8       92.10       98.53      6.71 o 
  -8  11   8      335.45      366.94      7.33 o 
  -7  11   8       75.15       81.35      2.93 o 
  -6  11   8      166.40      166.72      5.98 o 
  -5  11   8       20.07       12.47      1.42 o 
  -4  11   8        0.63        2.38      0.96 o 
  -3  11   8       87.48       78.76      3.15 o 
  -2  11   8        3.59        4.30      1.47 o 
  -1  11   8       65.73       65.84      3.72 o 
   0  11   8       32.14       35.06      2.11 o 
   1  11   8        0.54        0.96      0.73 o 
   2  11   8      135.65      136.22      4.39 o 
   3  11   8       70.38       68.74      6.39 o 
   4  11   8        8.45       12.15      2.82 o 
   5  11   8        1.85       -0.01      1.46 o 
   6  11   8        1.82        3.29      1.71 o 
  -9  12   8       82.53       95.34      6.37 o 
  -8  12   8      414.94      443.89      8.49 o 
  -7  12   8        1.98        0.66      0.92 o 
  -6  12   8       53.67       53.75      2.89 o 
  -5  12   8       59.92       53.66      2.57 o 
  -4  12   8       18.30       12.65      2.16 o 
  -3  12   8        0.04        0.72      0.92 o 
  -2  12   8       63.01       60.93      3.59 o 
  -1  12   8        7.38        6.66      1.70 o 
   0  12   8       21.08       18.64      2.15 o 
   1  12   8       50.86       49.91      2.07 o 
   2  12   8       17.72       15.47      1.49 o 
   3  12   8        2.77        4.45      1.58 o 
   4  12   8       58.94       51.59      3.93 o 
   5  12   8        8.25        6.29      1.79 o 
   6  12   8        0.32        1.15      1.61 o 
  -9  13   8        1.05        1.41      1.32 o 
  -8  13   8       32.47       31.77      3.09 o 
  -7  13   8       29.55       28.78      2.05 o 
  -6  13   8       96.22      106.56      3.46 o 
  -5  13   8        2.32        2.48      1.50 o 
  -4  13   8        8.29        6.30      1.68 o 
  -3  13   8      237.61      246.53      6.12 o 
  -2  13   8        3.46        1.87      1.28 o 
  -1  13   8      126.91      126.02      5.27 o 
   0  13   8       27.53       21.63      2.11 o 
   1  13   8        0.46        1.16      0.83 o 
   2  13   8        3.49        2.66      1.00 o 
   3  13   8        0.94        0.40      1.37 o 
   4  13   8       24.71       22.31      2.58 o 
   5  13   8        0.01        0.73      1.44 o 
   6  13   8       31.24       31.41      2.77 o 
  -9  14   8      260.07      292.96      7.11 o 
  -8  14   8       43.80       40.52      2.57 o 
  -7  14   8       42.27       37.63      2.74 o 
  -6  14   8       29.01       28.16      2.03 o 
  -5  14   8      112.97      122.26      6.54 o 
  -4  14   8       26.21       21.89      2.70 o 
  -3  14   8       19.19       22.43      2.88 o 
  -2  14   8       96.18       89.43     13.64 o 
  -1  14   8      280.14      294.80      8.65 o 
   0  14   8      236.74      264.02      6.54 o 
   1  14   8        2.01        2.46      1.05 o 
   2  14   8        2.34        2.94      1.03 o 
   3  14   8      156.80      174.02     11.22 o 
   4  14   8        0.29       -0.68      1.33 o 
   5  14   8       14.74       13.59      4.32 o 
   6  14   8       11.89       13.13      2.22 o 
  -9  15   8        1.96        3.72      1.67 o 
  -8  15   8        0.10        0.66      1.19 o 
  -7  15   8       15.76       16.00      1.84 o 
  -6  15   8        7.05        6.91      1.38 o 
  -5  15   8       41.53       43.43      2.85 o 
  -4  15   8        0.10       -0.48      1.44 o 
  -3  15   8       59.18       56.20      4.20 o 
  -2  15   8       52.64       48.88      4.26 o 
  -1  15   8      732.34      738.14     15.96 o 
   0  15   8        2.95        5.51      2.10 o 
   1  15   8        2.95        3.86      1.10 o 
   2  15   8       23.90       26.91      2.06 o 
   3  15   8       95.97       97.36      7.74 o 
   4  15   8       23.61       17.72      2.45 o 
   5  15   8       55.62       57.76      3.68 o 
   6  15   8        1.76        1.17      1.69 o 
  -8  16   8       40.45       41.77      2.77 o 
  -7  16   8       34.09       38.92      2.64 o 
  -6  16   8       36.02       35.16      7.92 o 
  -5  16   8        6.23        4.29      1.34 o 
  -4  16   8      115.66      105.79      5.76 o 
  -3  16   8       30.50       26.45      3.24 o 
  -2  16   8        0.26       -0.12      1.50 o 
  -1  16   8      817.39      774.57     21.47 o 
   0  16   8      139.16      120.49      7.02 o 
   1  16   8      116.12      120.30      3.61 o 
   2  16   8        1.25        2.38      1.33 o 
   3  16   8        0.17       -0.27      1.38 o 
   4  16   8        1.15        1.73      1.51 o 
   5  16   8        0.18        1.92      1.65 o 
   6  16   8       12.77       13.19      3.30 o 
  -8  17   8      132.23      141.54      4.80 o 
  -7  17   8       66.81       63.58      3.18 o 
  -6  17   8        0.04       -0.47      1.04 o 
  -5  17   8       67.41       64.86      3.32 o 
  -4  17   8      123.11      122.95      6.36 o 
  -3  17   8        0.49        2.04      1.68 o 
  -2  17   8      159.20      148.02      7.32 o 
  -1  17   8      219.71      242.96     10.08 o 
   0  17   8       18.84       22.04      2.52 o 
   1  17   8      254.76      260.48      5.90 o 
   2  17   8       48.50       49.60      3.54 o 
   3  17   8       45.32       44.96      3.39 o 
   4  17   8        2.69        1.50      1.54 o 
   5  17   8       48.79       47.09      4.17 o 
  -8  18   8       22.31       25.87      2.49 o 
  -7  18   8        1.22        2.59      1.31 o 
  -6  18   8       82.49       75.90      3.79 o 
  -5  18   8       62.14       79.97      4.83 o 
  -4  18   8       52.59       52.24      4.44 o 
  -3  18   8       34.69       31.19      3.66 o 
  -2  18   8       42.39       30.17      3.84 o 
  -1  18   8      367.58      352.77     12.77 o 
   0  18   8      334.95      359.53      9.16 o 
   1  18   8      845.92      886.64     12.64 o 
   2  18   8       32.36       30.23      2.92 o 
   3  18   8        7.20        5.82      1.94 o 
   4  18   8        3.28        2.50      1.67 o 
   5  18   8        5.43        3.81      1.80 o 
  -8  19   8       94.88       96.92      4.20 o 
  -7  19   8       18.91       15.44      2.29 o 
  -6  19   8       33.76       34.72      2.86 o 
  -5  19   8       10.32       11.98      3.90 o 
  -4  19   8        2.53        4.62      1.98 o 
  -3  19   8        0.86       -0.60      1.50 o 
  -2  19   8      118.54      113.47      6.66 o 
  -1  19   8       85.29       87.92      6.06 o 
   0  19   8       21.55       21.36      2.31 o 
   1  19   8      335.97      362.52      6.95 o 
   2  19   8       63.42       66.81      3.95 o 
   3  19   8       59.04       55.35      3.70 o 
   4  19   8       29.48       30.12      2.98 o 
   5  19   8      117.53      118.57     11.16 o 
  -8  20   8       10.21        9.60      2.14 o 
  -7  20   8      151.05      150.90     11.75 o 
  -6  20   8       14.80       16.07      2.29 o 
  -5  20   8        2.13        2.48      1.37 o 
  -4  20   8       71.08       65.19      5.04 o 
  -3  20   8        9.71        6.90      2.52 o 
  -2  20   8       33.77       35.56      4.20 o 
  -1  20   8       18.48       19.37      3.60 o 
   0  20   8        0.02        2.12      1.27 o 
   1  20   8        0.30        3.34      1.23 o 
   2  20   8       21.14       19.70      2.62 o 
   3  20   8        3.73        5.85      1.98 o 
   4  20   8      137.60      134.34      8.52 o 
   5  20   8        0.78        0.58      1.69 o 
  -7  21   8       46.78       52.39      4.29 o 
  -6  21   8        2.27        2.07      1.59 o 
  -5  21   8       30.44       32.99      2.94 o 
  -4  21   8       17.87       16.73      3.30 o 
  -3  21   8      148.52      163.01      8.28 o 
  -2  21   8        2.60        1.02      1.86 o 
  -1  21   8        5.38        4.08      2.28 o 
   0  21   8        0.04        1.43      1.19 o 
   1  21   8       18.58       18.63      2.25 o 
   2  21   8        1.35        1.77      1.74 o 
   3  21   8       32.06       28.10      4.02 o 
   4  21   8       14.31        8.75      2.20 o 
  -7  22   8        4.03        1.89      1.70 o 
  -6  22   8      364.09      401.61     10.30 o 
  -5  22   8        0.34        1.62      1.98 o 
  -4  22   8       65.94       81.39      5.88 o 
  -3  22   8        0.23       -0.30      1.80 o 
  -2  22   8        0.58        0.06      1.98 o 
  -1  22   8      182.65      186.04      9.36 o 
   0  22   8        0.14       -0.65      1.09 o 
   1  22   8        9.63       11.12      3.00 o 
   2  22   8        2.40        2.78      1.82 o 
   3  22   8       27.46       27.98      3.05 o 
   4  22   8       46.41       41.31      3.54 o 
  -7  23   8        0.74        1.30      1.57 o 
  -6  23   8      200.17      205.82      7.08 o 
  -5  23   8       86.18       94.22      6.60 o 
  -4  23   8       32.95       35.92      4.50 o 
  -3  23   8       15.02       14.75      3.42 o 
  -2  23   8        1.37        0.12      1.92 o 
  -1  23   8        4.93        0.72      2.16 o 
   0  23   8       30.00       30.05      2.52 o 
   1  23   8       55.76       47.77      3.84 o 
   2  23   8      241.70      238.65      7.75 o 
   3  23   8       11.96       10.85      2.32 o 
   4  23   8        0.67        3.90      1.91 o 
  -6  24   8       77.77       76.08      4.37 o 
  -5  24   8       22.32       30.05      4.44 o 
  -4  24   8        5.06        4.26      2.58 o 
  -3  24   8      170.11      170.63      9.00 o 
  -2  24   8      194.64      222.14     10.56 o 
  -1  24   8       35.87       34.12      3.15 o 
   0  24   8       31.46       34.76      6.37 o 
   1  24   8      120.27      117.82      6.48 o 
   2  24   8       28.70       24.46      3.04 o 
   3  24   8        4.96        2.84      1.84 o 
  -6  25   8       18.48       24.77      3.07 o 
  -5  25   8        1.04        4.20      2.52 o 
  -4  25   8        3.89        6.78      2.88 o 
  -3  25   8        8.52        9.36      3.00 o 
  -2  25   8       70.20       64.59      6.06 o 
  -1  25   8       18.19       18.03      2.69 o 
   0  25   8       11.61       12.56      2.38 o 
   1  25   8        2.23        5.00      2.03 o 
   2  25   8        9.42        7.72      2.19 o 
   3  25   8       12.26       11.68      2.48 o 
  -6  26   8      160.06      165.25      6.64 o 
  -5  26   8       60.93       67.53      6.30 o 
  -4  26   8        8.07        6.60      2.88 o 
  -3  26   8        1.18        0.00      2.22 o 
  -2  26   8      100.74      105.67      7.50 o 
  -1  26   8        8.57        6.08      1.71 o 
   0  26   8        0.05        1.18      1.71 o 
   1  26   8       11.82       14.54      3.90 o 
   2  26   8       59.06       65.59      4.33 o 
   3  26   8       18.74       16.28      2.79 o 
  -5  27   8       21.57       24.95      4.62 o 
  -4  27   8        2.41        5.40      2.94 o 
  -3  27   8       16.78       19.37      4.32 o 
  -2  27   8       20.35       17.09      4.02 o 
  -1  27   8      101.37      118.30      6.28 o 
   0  27   8       18.83       14.95      5.22 o 
   1  27   8       43.34       41.69     12.86 o 
   2  27   8       13.13       13.92      2.65 o 
  -4  28   8       36.06       34.61      5.22 o 
  -3  28   8        3.57       -1.02      2.34 o 
  -2  28   8       48.39       41.86      5.52 o 
  -1  28   8        0.26       -0.31      1.78 o 
   0  28   8        0.99        1.21      1.83 o 
   1  28   8        3.65        0.37      1.80 o 
   2  28   8        4.28        4.22      2.10 o 
  -4  29   8        3.23        6.12      3.12 o 
  -3  29   8       31.75       35.08      5.40 o 
  -2  29   8        4.85        2.73      2.67 o 
  -1  29   8       34.15       38.90      3.69 o 
   0  29   8       12.60       16.16      3.42 o 
   1  29   8        4.30        3.64      2.06 o 
  -3  30   8        2.90       -0.66      2.64 o 
  -2  30   8       12.15       10.39      2.59 o 
  -1  30   8        0.05        0.88      2.04 o 
   0  30   8       51.37       48.23      4.10 o 
  -5   0   9      512.26      520.27      9.03 o 
  -3   0   9     1518.16     1548.49     65.61 o 
  -1   0   9       31.31       29.77      2.76 o 
   1   0   9       33.10       36.23      3.40 o 
   3   0   9      168.11      185.14      9.00 o 
   5   0   9       98.91       92.48      6.36 o 
  -5   1   9       88.38       94.39      4.22 o 
  -4   1   9       37.29       38.48      1.71 o 
  -3   1   9       32.63       37.91      1.96 o 
  -2   1   9       34.57       30.83      1.87 o 
  -1   1   9       54.91       60.30      2.57 o 
   0   1   9       14.56       19.11      2.12 o 
   1   1   9      149.27      145.15      4.29 o 
   2   1   9       82.79       86.19      3.14 o 
   3   1   9        0.01        1.16      1.51 o 
   4   1   9      102.78       93.20      4.38 o 
   5   1   9       16.79       19.05      3.09 o 
   6   1   9       12.07       11.73      2.20 o 
  -5   2   9       72.78       76.16      2.76 o 
  -4   2   9        3.57        3.61      0.72 o 
  -3   2   9      611.93      621.26      9.18 o 
  -2   2   9       32.40       38.24      2.05 o 
  -1   2   9       14.81       13.98      1.51 o 
   0   2   9       20.27       21.71      1.92 o 
   1   2   9      112.04      124.58      4.56 o 
   2   2   9       91.77       92.12      3.23 o 
   3   2   9        1.46        2.08      1.25 o 
   4   2   9       38.91       38.17      4.16 o 
   5   2   9       17.71       18.58      3.60 o 
   6   2   9       23.76       20.78      2.59 o 
  -6   3   9       35.63       33.59      2.22 o 
  -5   3   9       99.03       93.64      3.16 o 
  -4   3   9        0.02        0.50      1.01 o 
  -3   3   9       46.46       44.76      3.01 o 
  -2   3   9        1.29        2.19      0.88 o 
  -1   3   9       34.07       32.22      2.04 o 
   0   3   9       32.03       30.22      2.15 o 
   1   3   9       12.29        9.69      1.99 o 
   2   3   9       40.45       45.16      2.49 o 
   3   3   9       40.82       40.09      3.41 o 
   4   3   9      171.29      157.81      4.83 o 
   5   3   9        8.03        4.59      1.86 o 
   6   3   9       11.12        7.22      2.01 o 
  -9   4   9       29.07       33.77      2.76 o 
  -6   4   9       32.71       30.62      2.03 o 
  -5   4   9        0.20        0.38      0.88 o 
  -4   4   9       84.32       90.80      3.25 o 
  -3   4   9        7.27        7.75      1.14 o 
  -2   4   9        2.89        1.80      0.84 o 
  -1   4   9       89.08       93.32      3.17 o 
   0   4   9      443.11      452.55      8.10 o 
   1   4   9       26.74       27.28      2.46 o 
   2   4   9        3.96        1.80      1.16 o 
   3   4   9       85.74       85.03      3.47 o 
   4   4   9      157.30      158.28      5.96 o 
   5   4   9        0.49        0.38      1.60 o 
   6   4   9       17.67       14.11      2.39 o 
  -9   5   9       31.63       33.13      1.93 o 
  -8   5   9        9.49       10.26      1.50 o 
  -7   5   9        9.07        9.92      1.35 o 
  -6   5   9       57.37       59.13      3.06 o 
  -5   5   9       20.90       23.93      2.28 o 
  -4   5   9      225.39      242.58      5.77 o 
  -3   5   9       52.24       45.84      3.77 o 
  -2   5   9      230.90      237.29      5.01 o 
  -1   5   9       60.77       60.74      2.60 o 
   0   5   9       52.97       54.06      2.67 o 
   1   5   9       62.40       61.61      3.33 o 
   2   5   9       21.09       26.59      2.05 o 
   3   5   9       74.31       66.32      4.29 o 
   4   5   9      221.62      212.31      7.00 o 
   5   5   9       10.12        8.10      2.07 o 
   6   5   9        0.00       -0.92      1.89 o 
  -9   6   9        4.46        5.59      1.21 o 
  -8   6   9        1.29        1.66      0.82 o 
  -7   6   9        2.51        2.80      0.78 o 
  -6   6   9       32.45       28.79      2.34 o 
  -5   6   9        3.77        1.86      1.26 o 
  -4   6   9       55.28       53.88      2.72 o 
  -3   6   9      152.82      141.24      5.18 o 
  -2   6   9       48.95       44.92      2.22 o 
  -1   6   9        2.71        1.35      0.92 o 
   0   6   9      361.48      369.76      7.10 o 
   1   6   9        3.16        1.68      1.24 o 
   2   6   9      135.20      141.20      3.89 o 
   3   6   9       10.22       15.01      5.01 o 
   4   6   9        1.09        0.95      1.63 o 
   5   6   9       11.00        8.78      1.70 o 
   6   6   9        2.27        2.86      1.86 o 
  -9   7   9       58.79       61.08      2.57 o 
  -8   7   9        7.53        8.34      1.12 o 
  -7   7   9        0.24        1.37      0.82 o 
  -6   7   9       39.32       38.48      2.25 o 
  -5   7   9      146.21      141.36      5.58 o 
  -4   7   9       94.08       87.20      4.56 o 
  -3   7   9       15.30       12.62      2.37 o 
  -2   7   9       39.00       46.00      2.24 o 
  -1   7   9        7.30        9.21      1.52 o 
   0   7   9        7.51        6.76      1.44 o 
   1   7   9      281.78      268.34     10.94 o 
   2   7   9       13.76       12.10      1.36 o 
   3   7   9        0.00       -0.66      1.36 o 
   4   7   9        8.21        3.44      1.79 o 
   5   7   9        0.16        0.67      1.28 o 
   6   7   9        1.63        3.37      1.95 o 
  -9   8   9        3.09        4.51      1.21 o 
  -8   8   9        0.27        1.91      0.97 o 
  -7   8   9       35.72       36.61      1.85 o 
  -6   8   9        6.09        8.00      3.51 o 
  -5   8   9       24.04       22.73      2.40 o 
  -4   8   9       81.26       68.79      4.14 o 
  -3   8   9        3.75        2.71      1.35 o 
  -2   8   9        5.67        4.09      1.14 o 
  -1   8   9       81.24       85.17      3.03 o 
   0   8   9       23.37       21.85      2.11 o 
   1   8   9       61.82       65.20      4.35 o 
   2   8   9       30.41       29.33      1.86 o 
   3   8   9        9.78        9.97      2.14 o 
   4   8   9       17.22       11.00      5.61 o 
   5   8   9       67.43       65.48      3.81 o 
   6   8   9       48.43       51.19      3.49 o 
  -9   9   9        8.32        6.91      1.95 o 
  -8   9   9       81.13       87.48      2.99 o 
  -7   9   9      111.09      116.18      3.29 o 
  -6   9   9        4.62        4.90      1.08 o 
  -5   9   9       51.16       46.36      3.36 o 
  -4   9   9      460.35      424.80     12.35 o 
  -3   9   9       35.31       43.54      3.72 o 
  -2   9   9       76.96       75.34      4.09 o 
  -1   9   9        0.14        1.21      1.17 o 
   0   9   9       11.77       11.28      1.68 o 
   1   9   9       91.47       93.66      4.03 o 
   2   9   9        4.56        4.74      1.29 o 
   3   9   9       23.52       23.56      2.79 o 
   4   9   9       17.91       16.11      2.50 o 
   5   9   9       72.57       71.12      3.37 o 
   6   9   9        4.62        4.57      1.97 o 
  -9  10   9       97.62      105.94      3.61 o 
  -8  10   9        2.92        2.30      1.15 o 
  -7  10   9       51.17       50.06      2.33 o 
  -6  10   9        0.00        0.15      0.85 o 
  -5  10   9      114.00      111.73      5.22 o 
  -4  10   9       76.76       77.01      4.56 o 
  -3  10   9        7.95        8.16      2.10 o 
  -2  10   9       36.93       33.41      3.66 o 
  -1  10   9       69.71       71.61      5.97 o 
   0  10   9        0.01        0.23      1.04 o 
   1  10   9       28.40       27.86      1.65 o 
   2  10   9       51.64       46.09      2.55 o 
   3  10   9        4.87        5.22      1.91 o 
   4  10   9       87.78       82.09      4.34 o 
   5  10   9       63.89       57.30      3.13 o 
  -9  11   9       30.35       28.18      2.69 o 
  -8  11   9        9.14       11.35      2.88 o 
  -7  11   9       12.16       12.66      2.00 o 
  -6  11   9       22.65       22.27      1.82 o 
  -5  11   9       16.47       13.55      2.28 o 
  -4  11   9        6.08        4.68      1.86 o 
  -3  11   9        0.48        1.68      1.56 o 
  -2  11   9       68.23       65.97      4.74 o 
  -1  11   9        2.27        3.22      1.33 o 
   0  11   9       36.97       37.28      3.14 o 
   1  11   9        2.98        4.74      1.08 o 
   2  11   9        8.56        9.89      1.57 o 
   3  11   9      104.28      102.73      4.89 o 
   4  11   9        6.73        7.98      2.58 o 
   5  11   9        3.70        3.85      1.54 o 
  -8  12   9       23.01       22.05      2.24 o 
  -7  12   9       26.88       32.31      2.19 o 
  -6  12   9       70.51       82.73      3.29 o 
  -5  12   9       13.80       11.28      2.22 o 
  -4  12   9        2.27        3.78      1.80 o 
  -3  12   9       10.04        8.64      2.34 o 
  -2  12   9      107.56       95.84      5.76 o 
  -1  12   9      182.96      181.03     19.55 o 
   0  12   9       37.44       42.83      3.35 o 
   1  12   9      177.35      175.27      4.46 o 
   2  12   9        5.44        4.65      1.39 o 
   3  12   9       44.84       45.83      3.60 o 
   4  12   9       11.37        9.79      2.14 o 
   5  12   9       42.65       36.33      2.67 o 
  -8  13   9       54.63       51.20      2.74 o 
  -7  13   9       72.83       75.70      3.35 o 
  -6  13   9        2.25        1.97      1.14 o 
  -5  13   9       65.32       51.22      3.84 o 
  -4  13   9        3.68        2.34      1.68 o 
  -3  13   9      185.55      186.28      7.92 o 
  -2  13   9      196.88      193.84      8.52 o 
  -1  13   9       10.40        8.97      1.80 o 
   0  13   9       44.53       42.91      3.35 o 
   1  13   9       35.36       35.01      3.51 o 
   2  13   9       49.00       50.67      2.71 o 
   3  13   9       66.45       68.46      5.88 o 
   4  13   9       17.33       18.12      7.08 o 
   5  13   9       24.00       19.74      2.63 o 
  -8  14   9      228.55      254.44      6.17 o 
  -7  14   9       69.91       80.52      5.40 o 
  -6  14   9       23.19       24.96      2.70 o 
  -5  14   9       33.55       35.50      3.54 o 
  -4  14   9       34.90       35.14      3.60 o 
  -3  14   9       44.96       36.94      3.84 o 
  -2  14   9        1.26        1.50      1.80 o 
  -1  14   9       55.19       66.81      5.28 o 
   0  14   9       67.50       80.05      4.32 o 
   1  14   9      161.71      169.55      4.49 o 
   2  14   9       97.78       92.21      4.95 o 
   3  14   9       26.94       23.18      2.85 o 
   4  14   9        0.60        0.16      1.56 o 
   5  14   9       24.38       21.94      2.76 o 
  -8  15   9       21.91       19.77      2.04 o 
  -7  15   9       33.06       36.41      3.81 o 
  -6  15   9        2.57        2.68      1.38 o 
  -5  15   9        6.41        7.62      2.22 o 
  -4  15   9       19.24       14.87      2.76 o 
  -3  15   9       22.87       19.37      3.06 o 
  -2  15   9      177.80      169.43      8.04 o 
  -1  15   9       24.65       22.19      3.66 o 
   0  15   9       18.45       13.64      2.27 o 
   1  15   9      132.25      136.92      4.05 o 
   2  15   9      246.52      256.02      6.79 o 
   3  15   9        1.76        4.24      4.14 o 
   4  15   9        1.23        1.71      1.63 o 
   5  15   9       16.02       14.06      2.49 o 
  -8  16   9        2.04        4.86      1.53 o 
  -7  16   9       16.74       16.03      2.10 o 
  -6  16   9        3.56        1.67      1.25 o 
  -5  16   9        7.11        6.66      2.10 o 
  -4  16   9       45.70       39.16      3.90 o 
  -3  16   9      235.70      230.84      9.48 o 
  -2  16   9        4.78        5.10      2.16 o 
  -1  16   9       18.19       24.65      3.84 o 
   0  16   9        8.10       10.33      2.16 o 
   1  16   9       34.85       35.22      3.22 o 
   2  16   9      265.51      266.20      8.19 o 
   3  16   9       27.09       24.50      2.97 o 
   4  16   9       13.06       12.28      4.44 o 
   5  16   9       23.32       21.66      2.78 o 
  -8  17   9        3.44        1.79      1.86 o 
  -7  17   9       92.68       85.82      5.07 o 
  -6  17   9       44.64       47.38      3.07 o 
  -5  17   9        3.56        1.08      1.80 o 
  -4  17   9        7.83        9.96      2.52 o 
  -3  17   9        0.90        0.66      1.62 o 
  -2  17   9       13.69       10.68      2.76 o 
  -1  17   9       63.36       55.36      5.16 o 
   0  17   9      239.73      247.66     16.73 o 
   1  17   9      126.37      131.35      4.03 o 
   2  17   9       19.98       14.46      2.53 o 
   3  17   9        3.87        5.10      1.97 o 
   4  17   9        0.10        2.59      1.80 o 
  -7  18   9        5.13        3.35      1.54 o 
  -6  18   9       77.43       75.39      5.40 o 
  -5  18   9       27.06       29.57      3.78 o 
  -4  18   9        0.20       -0.12      1.50 o 
  -3  18   9       70.49       66.39      5.16 o 
  -2  18   9       25.28       14.39      3.18 o 
  -1  18   9        7.24        5.34      2.40 o 
   0  18   9        1.64        4.00      1.80 o 
   1  18   9        0.69        1.08      1.21 o 
   2  18   9       14.74       14.97      3.21 o 
   3  18   9       18.26       19.07      2.71 o 
   4  18   9       16.55       17.73      2.75 o 
  -7  19   9       20.20       21.04      2.50 o 
  -6  19   9      367.02      372.68     13.19 o 
  -5  19   9        1.14       -0.66      1.68 o 
  -4  19   9      351.23      359.97     12.89 o 
  -3  19   9      107.15      113.29      6.78 o 
  -2  19   9      206.63      213.63      9.84 o 
  -1  19   9      147.97      164.15      8.70 o 
   0  19   9      308.30      333.82     12.94 o 
   1  19   9       49.10       52.85      2.84 o 
   2  19   9       28.71       26.38      3.13 o 
   3  19   9       13.31       11.55      2.91 o 
   4  19   9        0.31        1.13      1.78 o 
  -7  20   9       15.26       13.23      2.29 o 
  -6  20   9       88.91       82.46      6.00 o 
  -5  20   9      142.48      159.29      8.10 o 
  -4  20   9       78.35       71.55      5.46 o 
  -3  20   9        0.25        2.70      1.98 o 
  -2  20   9      112.86      121.09      7.44 o 
  -1  20   9       24.58       27.29      4.38 o 
   0  20   9        4.56        4.32      1.55 o 
   1  20   9        1.58        3.24      1.32 o 
   2  20   9       88.92       91.97     11.69 o 
   3  20   9       39.89       39.13      5.25 o 
   4  20   9       34.93       30.02      3.22 o 
  -7  21   9       26.24       22.68      2.75 o 
  -6  21   9       50.27       59.01      5.40 o 
  -5  21   9       10.11       13.49      3.42 o 
  -4  21   9        1.42        2.40      1.98 o 
  -3  21   9       16.62        9.96      3.00 o 
  -2  21   9       16.58       11.34      3.18 o 
  -1  21   9       59.35       59.43      5.88 o 
   0  21   9       11.76       15.01      4.02 o 
   1  21   9      103.39      106.15      4.38 o 
   2  21   9        1.72        4.31      2.02 o 
   3  21   9       42.29       34.13      3.46 o 
  -6  22   9      147.57      168.71      8.88 o 
  -5  22   9      193.77      191.56      9.42 o 
  -4  22   9       34.19       27.65      4.20 o 
  -3  22   9       34.65       28.73      4.26 o 
  -2  22   9       20.59       25.37      4.26 o 
  -1  22   9       17.70       20.03      4.02 o 
   0  22   9       98.49       98.64      4.93 o 
   1  22   9       27.23       27.43      4.83 o 
   2  22   9       24.80       25.11      4.11 o 
   3  22   9       68.76       75.45      6.57 o 
  -6  23   9       67.34       80.61      6.30 o 
  -5  23   9       72.23       65.79      6.00 o 
  -4  23   9       65.14       70.89      6.06 o 
  -3  23   9       43.31       42.22      5.10 o 
  -2  23   9        1.55        2.40      2.40 o 
  -1  23   9      222.02      235.94     11.28 o 
   0  23   9       44.66       45.21      2.77 o 
   1  23   9        0.74        1.79      3.75 o 
   2  23   9        2.95        2.18      1.96 o 
   3  23   9       18.13       17.62      3.15 o 
  -5  24   9        7.49        6.66      2.94 o 
  -4  24   9        9.78       13.85      3.42 o 
  -3  24   9        7.14        4.44      2.70 o 
  -2  24   9       24.21       28.19      4.62 o 
  -1  24   9       15.53       11.16      3.60 o 
   0  24   9        1.08        2.86      1.44 o 
   1  24   9        1.37        2.15      1.92 o 
   2  24   9       17.43       23.51      3.14 o 
  -5  25   9       42.12       43.30      5.34 o 
  -4  25   9       75.17       66.75      6.30 o 
  -3  25   9        0.45       -0.12      2.22 o 
  -2  25   9        2.62        3.90      2.76 o 
  -1  25   9       78.05       78.33      7.02 o 
   0  25   9        2.77        2.76      1.69 o 
   1  25   9        3.60        0.94      1.84 o 
   2  25   9       18.69       13.75      4.08 o 
  -4  26   9       42.51       29.69      4.86 o 
  -3  26   9       12.49       13.43      3.72 o 
  -2  26   9        3.49        0.78      2.64 o 
  -1  26   9       23.86       27.79      5.19 o 
   0  26   9       27.82       27.14      3.36 o 
   1  26   9        5.14        8.34      2.94 o 
  -3  27   9        0.38        0.72      2.58 o 
  -2  27   9      122.85      128.28      8.70 o 
  -1  27   9       27.95       24.71      3.25 o 
   0  27   9       13.47       13.53      4.92 o 
  -2  28   9       20.09       23.99      4.86 o 
  -1  28   9       33.51       40.31      3.87 o 
  -6   0  10       30.71       28.13      2.34 o 
  -4   0  10        3.38        1.86      1.56 o 
  -2   0  10        0.56       -0.36      1.74 o 
   0   0  10        5.66        5.04      2.52 o 
   2   0  10      137.71      148.57      8.49 o 
   4   0  10      235.66      219.27     10.56 o 
  -6   1  10        5.59        5.37      1.06 o 
  -5   1  10        7.70        6.86      1.35 o 
  -4   1  10        0.23        2.20      0.90 o 
  -3   1  10      174.33      182.23      7.74 o 
  -2   1  10        0.18       -1.51      1.09 o 
  -1   1  10       53.17       46.38     10.29 o 
   0   1  10       16.73       14.83      5.16 o 
   1   1  10       10.78       14.80      4.71 o 
   2   1  10        8.21        7.43      2.43 o 
   3   1  10       15.01       11.75      1.90 o 
   4   1  10       64.25       62.28      5.37 o 
   5   1  10      273.97      273.39      8.35 o 
  -6   2  10       19.59       16.78      1.38 o 
  -5   2  10       30.72       37.29      3.24 o 
  -4   2  10       57.11       51.18      6.06 o 
  -3   2  10     1022.71     1052.43     27.73 o 
  -2   2  10       57.47       55.24      3.13 o 
  -1   2  10       33.83       39.13      3.87 o 
   0   2  10       11.65        8.94      2.58 o 
   1   2  10       29.15       29.23      3.22 o 
   2   2  10       21.73       22.24      3.44 o 
   3   2  10       27.53       21.94      3.14 o 
   4   2  10      245.48      231.73      6.26 o 
   5   2  10       99.15       97.74      4.89 o 
  -7   3  10      115.42      114.55      4.14 o 
  -6   3  10       19.52       17.39      2.10 o 
  -5   3  10       46.91       44.48      2.31 o 
  -4   3  10       52.73       54.85      2.74 o 
  -3   3  10      228.97      213.73      7.73 o 
  -2   3  10       56.64       60.38      3.76 o 
  -1   3  10      133.22      124.26      5.67 o 
   0   3  10       23.92       27.75      3.90 o 
   1   3  10      201.52      211.98      7.42 o 
   2   3  10        7.19        6.22      1.46 o 
   3   3  10       18.96       18.57      3.30 o 
   4   3  10      165.81      152.84      6.34 o 
   5   3  10       18.48       17.48      2.82 o 
  -7   4  10       33.36       31.25      2.34 o 
  -6   4  10      273.06      296.57      8.64 o 
  -5   4  10        3.26        3.48      1.62 o 
  -4   4  10        4.00        3.73      1.27 o 
  -3   4  10      272.54      276.22      8.28 o 
  -2   4  10      128.16      121.12      4.09 o 
  -1   4  10        5.92        4.08      1.78 o 
   0   4  10       82.03       75.48      4.22 o 
   1   4  10       12.09       11.98      2.41 o 
   2   4  10       38.43       35.68      2.44 o 
   3   4  10        3.92        4.98      1.52 o 
   4   4  10       10.48       10.26      2.01 o 
   5   4  10       69.07       60.02      4.09 o 
  -8   5  10       40.17       44.80      2.70 o 
  -7   5  10        0.34        1.74      1.20 o 
  -6   5  10        0.01       -0.54      1.20 o 
  -5   5  10       47.08       41.32      3.30 o 
  -4   5  10        2.78        3.37      1.29 o 
  -3   5  10      134.73      136.22      4.80 o 
  -2   5  10      301.20      302.62      6.99 o 
  -1   5  10        5.80        3.71      1.58 o 
   0   5  10       17.79       17.15      2.63 o 
   1   5  10       76.45       70.18      4.51 o 
   2   5  10        0.59        0.44      1.01 o 
   3   5  10        0.75        1.79      1.73 o 
   4   5  10       51.69       44.92      3.71 o 
   5   5  10       12.21        7.07      2.32 o 
  -8   6  10        0.01        0.96      1.26 o 
  -7   6  10       60.82       61.11      3.30 o 
  -6   6  10       28.51       33.23      2.82 o 
  -5   6  10        3.75        2.22      1.56 o 
  -4   6  10        5.17        4.86      1.86 o 
  -3   6  10       19.11       17.76      2.05 o 
  -2   6  10       70.70       65.24      3.48 o 
  -1   6  10        0.03        0.19      1.04 o 
   0   6  10       60.64       58.00      3.94 o 
   1   6  10       37.88       42.80      3.73 o 
   2   6  10      138.71      151.52      3.92 o 
   3   6  10        7.14        3.94      2.55 o 
   4   6  10       71.35       69.69      7.53 o 
   5   6  10        1.85       -0.51      1.82 o 
  -8   7  10        0.97        1.20      1.32 o 
  -7   7  10        3.05        3.90      1.50 o 
  -6   7  10      162.84      182.38      6.66 o 
  -5   7  10       13.12       11.34      2.22 o 
  -4   7  10       65.55       66.57      4.44 o 
  -3   7  10       45.54       50.55      2.97 o 
  -2   7  10       82.16       76.33      6.48 o 
  -1   7  10        1.59        1.07      1.13 o 
   0   7  10      117.28      123.40      5.34 o 
   1   7  10       17.58       16.62      2.65 o 
   2   7  10       12.17       10.12      1.61 o 
   3   7  10       10.22        8.67      2.23 o 
   4   7  10        3.41        0.94      1.78 o 
   5   7  10       10.04        9.77      4.50 o 
  -8   8  10       74.76       84.02      2.93 o 
  -7   8  10        0.07        1.92      1.50 o 
  -6   8  10      176.66      186.94      6.84 o 
  -5   8  10        9.50        6.66      1.98 o 
  -4   8  10      126.66      116.89      6.00 o 
  -3   8  10       92.60       89.24      7.62 o 
  -2   8  10       16.99       19.12      2.82 o 
  -1   8  10       51.57       43.61      3.29 o 
   0   8  10       15.19       15.59      5.13 o 
   1   8  10       25.98       24.41      3.54 o 
   2   8  10        0.03       -0.44      1.36 o 
   3   8  10        6.40        7.66      2.18 o 
   4   8  10       12.27       13.33      2.67 o 
   5   8  10        0.01        1.15      1.50 o 
  -8   9  10        0.54        1.27      1.03 o 
  -7   9  10       78.86       79.23      4.38 o 
  -6   9  10        0.98        1.02      1.44 o 
  -5   9  10        2.36        0.72      1.50 o 
  -4   9  10       31.91       30.29      3.36 o 
  -3   9  10       23.59       21.88      2.94 o 
  -2   9  10       73.10       73.71      3.77 o 
  -1   9  10        9.09       11.60      2.08 o 
   0   9  10        0.02        0.81      1.55 o 
   1   9  10        4.11        5.82      2.12 o 
   2   9  10       22.33       20.82      2.09 o 
   3   9  10       15.62       15.74      2.63 o 
   4   9  10       26.15       25.28      3.07 o 
  -8  10  10       20.85       24.24      1.93 o 
  -7  10  10      267.25      286.44      9.24 o 
  -6  10  10      217.26      237.86      8.34 o 
  -5  10  10        0.29        1.02      1.56 o 
  -4  10  10       14.21       16.43      2.82 o 
  -3  10  10       13.33       13.19      2.76 o 
  -2  10  10       89.12       79.46      5.88 o 
  -1  10  10       56.97       60.97      4.89 o 
   0  10  10      149.40      152.05      6.08 o 
   1  10  10       24.27       29.23      3.36 o 
   2  10  10       41.36       42.29      2.68 o 
   3  10  10        1.33        1.29      1.71 o 
   4  10  10        0.20       -0.91      1.69 o 
  -8  11  10        5.50        4.54      1.34 o 
  -7  11  10      511.61      543.67     14.87 o 
  -6  11  10       63.16       62.31      4.20 o 
  -5  11  10        0.26        1.32      1.56 o 
  -4  11  10       36.55       37.24      3.72 o 
  -3  11  10      100.22       85.82      5.52 o 
  -2  11  10       31.71       32.12      2.78 o 
  -1  11  10       17.51       15.71      2.33 o 
   0  11  10       21.86       24.00      5.88 o 
   1  11  10       34.04       33.99      2.77 o 
   2  11  10       13.83       15.71      1.93 o 
   3  11  10        3.97        5.58      3.30 o 
   4  11  10       15.65       13.81      3.81 o 
  -8  12  10       31.74       32.61      6.18 o 
  -7  12  10       76.67       82.94      4.92 o 
  -6  12  10        0.08        2.46      1.74 o 
  -5  12  10       97.95      119.65      6.06 o 
  -4  12  10       25.89       19.01      3.00 o 
  -3  12  10       73.89       64.59      4.86 o 
  -2  12  10       77.29       76.85      3.92 o 
  -1  12  10        6.42        6.63      1.87 o 
   0  12  10       38.11       42.88      7.11 o 
   1  12  10        0.99        1.36      1.44 o 
   2  12  10       15.85       14.69      2.24 o 
   3  12  10       26.61       26.12      3.16 o 
   4  12  10       13.84       13.90      4.80 o 
  -8  13  10      274.83      305.99      7.36 o 
  -7  13  10      136.51      143.46      6.72 o 
  -6  13  10       49.08       50.08      4.08 o 
  -5  13  10       91.01       92.30      5.46 o 
  -4  13  10        5.02        2.88      1.92 o 
  -3  13  10        0.00        0.48      1.74 o 
  -2  13  10        0.21       -0.38      1.19 o 
  -1  13  10        0.35        1.88      1.49 o 
   0  13  10       47.08       50.82      3.96 o 
   1  13  10       45.26       49.16      5.42 o 
   2  13  10        3.48        4.07      1.71 o 
   3  13  10       10.65       10.43      2.41 o 
   4  13  10        4.24        4.90      2.70 o 
  -7  14  10       36.05       45.34      4.08 o 
  -6  14  10        2.19        3.30      1.98 o 
  -5  14  10       31.30       28.79      3.54 o 
  -4  14  10       31.97       27.05      3.48 o 
  -3  14  10      118.17      121.33      6.78 o 
  -2  14  10       42.53       35.92      4.32 o 
  -1  14  10       20.91       16.93      2.50 o 
   0  14  10      102.29       91.55      4.91 o 
   1  14  10       33.35       33.41      2.47 o 
   2  14  10        0.06        1.06      1.82 o 
   3  14  10        4.05        2.66      2.00 o 
   4  14  10       68.98       69.87      5.97 o 
  -7  15  10        1.60        1.38      1.98 o 
  -6  15  10       55.89       55.30      4.56 o 
  -5  15  10       20.07       21.53      3.24 o 
  -4  15  10        3.10        0.96      1.86 o 
  -3  15  10       57.73       57.70      4.92 o 
  -2  15  10        6.10        8.76      2.76 o 
  -1  15  10       89.38       95.25      6.39 o 
   0  15  10      231.84      258.49      8.40 o 
   1  15  10      109.97      110.23      4.21 o 
   2  15  10       17.96       19.94      2.95 o 
   3  15  10       52.90       55.45      4.16 o 
   4  15  10       32.46       29.30      3.63 o 
  -7  16  10       61.91       53.98      4.68 o 
  -6  16  10        9.60       10.26      2.64 o 
  -5  16  10        1.04        0.96      1.92 o 
  -4  16  10        0.07        1.38      1.86 o 
  -3  16  10      125.05      126.25      7.20 o 
  -2  16  10       84.27       80.13      5.88 o 
  -1  16  10      114.47      112.70      5.23 o 
   0  16  10      278.33      273.24      8.76 o 
   1  16  10       49.93       54.08      4.95 o 
   2  16  10        0.07        3.36      1.88 o 
   3  16  10       11.22       12.35      3.00 o 
  -7  17  10       53.19       53.74      4.80 o 
  -6  17  10        3.49        3.30      2.10 o 
  -5  17  10       73.93       76.17      5.46 o 
  -4  17  10        1.90        6.54      2.52 o 
  -3  17  10       29.14       28.01      3.90 o 
  -2  17  10       14.21       14.39      3.36 o 
  -1  17  10        0.25        1.59      1.57 o 
   0  17  10      307.05      314.00     13.25 o 
   1  17  10      230.71      242.69      5.89 o 
   2  17  10      149.16      167.86      6.74 o 
   3  17  10        6.68        6.60      3.12 o 
  -6  18  10        2.94        4.50      2.46 o 
  -5  18  10       43.53       33.11      4.14 o 
  -4  18  10       64.81       66.81      5.28 o 
  -3  18  10        0.27        2.10      2.16 o 
  -2  18  10        8.17       10.44      3.12 o 
  -1  18  10      245.06      261.90      8.43 o 
   0  18  10       42.09       42.09     10.35 o 
   1  18  10        0.01        2.82      1.40 o 
   2  18  10      295.21      299.76      9.28 o 
   3  18  10        0.44        1.44      1.91 o 
  -6  19  10       51.86       47.26      4.74 o 
  -5  19  10        0.21        1.98      2.10 o 
  -4  19  10       40.17       39.28      4.56 o 
  -3  19  10      102.60       98.54      6.78 o 
  -2  19  10       19.48       19.07      3.78 o 
  -1  19  10        0.10        1.36      2.07 o 
   0  19  10      170.57      171.92      6.99 o 
   1  19  10        5.82        1.64      1.66 o 
   2  19  10      143.16      143.98      9.03 o 
  -6  20  10        0.39        3.24      2.40 o 
  -5  20  10        2.71        6.42      2.64 o 
  -4  20  10       10.70        8.52      2.64 o 
  -3  20  10        0.22        4.74      2.46 o 
  -2  20  10       25.39       29.27      4.44 o 
  -1  20  10        0.62       -0.24      1.56 o 
   0  20  10        0.48        2.69      1.90 o 
   1  20  10        0.05        3.71      1.76 o 
   2  20  10        1.29        2.59      2.01 o 
  -5  21  10       31.02       29.99      4.32 o 
  -4  21  10       12.35        7.62      2.82 o 
  -3  21  10        5.52        5.64      2.70 o 
  -2  21  10        0.24        1.44      2.22 o 
  -1  21  10        2.96        2.76      1.82 o 
   0  21  10       23.43       23.72      2.64 o 
   1  21  10        4.36        6.30      2.26 o 
   2  21  10       23.69       30.54      7.50 o 
  -5  22  10       45.96       42.82      4.98 o 
  -4  22  10       34.14       32.63      4.56 o 
  -3  22  10        0.29       -0.60      2.10 o 
  -2  22  10       20.35       23.99      4.20 o 
  -1  22  10        3.26        2.92      1.99 o 
   0  22  10        4.72        6.56      1.87 o 
   1  22  10        3.99        2.55      2.07 o 
  -4  23  10       10.14       12.41      3.36 o 
  -3  23  10       17.19       13.85      3.66 o 
  -2  23  10       78.64       62.97      6.36 o 
  -1  23  10       20.95       18.17      3.07 o 
   0  23  10       43.70       44.99      2.95 o 
   1  23  10        0.06        1.91      2.06 o 
  -4  24  10       83.16       83.24      6.78 o 
  -3  24  10        2.03        2.16      2.82 o 
  -2  24  10       57.21       59.43      6.24 o 
  -1  24  10       11.98       11.40      2.67 o 
   0  24  10        1.43        2.85      1.83 o 
  -2  25  10        3.01        4.08      3.00 o 
  -1  25  10       76.15       84.24      5.51 o 
  -5   0  11      147.04      153.65      6.66 o 
  -3   0  11      107.30      113.95      6.54 o 
  -1   0  11       51.32       69.57      6.06 o 
   1   0  11       22.15       24.11      4.56 o 
   3   0  11      127.50      123.63      5.66 o 
  -7   1  11        1.76        0.75      1.56 o 
  -6   1  11      228.10      242.99      5.73 o 
  -5   1  11        6.74        4.62      1.53 o 
  -4   1  11       29.15       27.81      5.76 o 
  -3   1  11        0.75        0.90      1.38 o 
  -2   1  11      944.23      964.62     18.49 o 
  -1   1  11        3.87        3.02      1.67 o 
   0   1  11        7.51        8.88      2.21 o 
   1   1  11       17.38       18.38      3.06 o 
   2   1  11        3.19        3.27      1.50 o 
   3   1  11       11.53       11.47      1.87 o 
   4   1  11        4.83        6.61      2.58 o 
  -7   2  11        4.23        4.42      1.17 o 
  -6   2  11       15.28       15.14      1.67 o 
  -5   2  11        1.05        1.92      1.23 o 
  -4   2  11       82.06       85.41      3.80 o 
  -3   2  11       21.13       20.17      4.20 o 
  -2   2  11       11.85       19.90      2.79 o 
  -1   2  11       69.03       71.87      4.24 o 
   0   2  11       19.19       22.96      3.03 o 
   1   2  11        0.17       -1.89      1.61 o 
   2   2  11        8.24        6.82      2.68 o 
   3   2  11        0.00        0.83      1.44 o 
   4   2  11       22.96       20.72      2.40 o 
  -7   3  11       47.04       44.35      3.54 o 
  -6   3  11       76.99       85.11      3.84 o 
  -5   3  11       22.37       23.61      2.91 o 
  -4   3  11       12.96       16.14      2.04 o 
  -3   3  11        0.22       -1.61      1.41 o 
  -2   3  11       14.76       16.81      3.00 o 
  -1   3  11       12.37        8.56      2.07 o 
   0   3  11        0.01        1.05      1.65 o 
   1   3  11       34.86       44.29      5.91 o 
   2   3  11       28.12       23.58      2.35 o 
   3   3  11       46.08       45.96      3.14 o 
   4   3  11        0.04        2.72      1.87 o 
  -7   4  11       33.13       34.12      1.97 o 
  -6   4  11        0.60        0.96      1.10 o 
  -5   4  11       88.89       92.04      3.63 o 
  -4   4  11      148.15      149.59      5.02 o 
  -3   4  11       98.79      101.26      7.44 o 
  -2   4  11       20.73       18.15      2.64 o 
  -1   4  11       60.97       76.78      4.39 o 
   0   4  11        0.29        2.15      1.65 o 
   1   4  11       52.47       59.90      4.58 o 
   2   4  11        3.73        4.53      1.60 o 
   3   4  11       36.25       34.34      3.54 o 
   4   4  11       14.27       16.66      2.28 o 
  -7   5  11        0.23        0.07      0.95 o 
  -6   5  11       19.09       17.42      1.78 o 
  -5   5  11       83.47       91.65      3.63 o 
  -4   5  11        0.61        0.81      1.29 o 
  -3   5  11       23.85       29.88      3.93 o 
  -2   5  11       75.44       74.10      4.09 o 
  -1   5  11        0.00       -1.13      2.16 o 
   0   5  11        3.27        2.59      2.94 o 
   1   5  11      113.29      119.18      5.96 o 
   2   5  11       13.38       12.23      1.69 o 
   3   5  11      104.94      107.34      9.45 o 
  -7   6  11        1.24        2.34      1.50 o 
  -6   6  11        0.57        0.84      1.06 o 
  -5   6  11        0.16        0.81      1.86 o 
  -4   6  11       54.47       56.54      3.16 o 
  -3   6  11        0.00        1.92      1.42 o 
  -2   6  11       13.77       10.66      2.10 o 
  -1   6  11       68.03       66.29      5.43 o 
   0   6  11        0.01       -1.05      1.45 o 
   1   6  11        0.34       -0.63      1.80 o 
   2   6  11       23.18       21.79      2.00 o 
   3   6  11        0.01       -1.17      1.76 o 
  -7   7  11        2.76        2.10      1.56 o 
  -6   7  11       18.96       15.89      2.52 o 
  -5   7  11       13.01       13.14      2.07 o 
  -4   7  11       28.43       27.84      2.45 o 
  -3   7  11       97.57       97.21      4.39 o 
  -2   7  11       11.55       10.39      2.06 o 
  -1   7  11       29.23       26.98      3.03 o 
   0   7  11       55.30       61.10      7.71 o 
   1   7  11      272.85      278.93      9.27 o 
   2   7  11       11.45        9.29      1.79 o 
   3   7  11        2.48        0.86      1.91 o 
  -7   8  11       16.24       15.59      2.40 o 
  -6   8  11       51.19       55.84      4.02 o 
  -5   8  11       99.55      104.86      4.01 o 
  -4   8  11       26.29       25.66      2.44 o 
  -3   8  11      217.54      231.25      6.93 o 
  -2   8  11        2.19       -0.04      1.35 o 
  -1   8  11        0.58       -1.08      1.35 o 
   0   8  11       15.17       16.58      5.91 o 
   1   8  11       19.17       18.79      3.09 o 
   2   8  11       34.63       31.25      2.58 o 
   3   8  11        9.12       12.97      3.93 o 
  -7   9  11        0.23        0.06      1.56 o 
  -6   9  11        9.57        9.84      2.34 o 
  -5   9  11       17.10       19.25      3.00 o 
  -4   9  11        1.11        0.04      1.25 o 
  -3   9  11       18.61       17.72      2.40 o 
  -2   9  11        2.04        0.78      1.48 o 
  -1   9  11        0.00       -0.87      1.41 o 
   0   9  11       11.35       12.71      2.52 o 
   1   9  11        0.14        0.03      2.19 o 
   2   9  11        0.73        2.44      1.68 o 
   3   9  11        0.34        1.95      1.93 o 
  -7  10  11       21.72       23.09      2.94 o 
  -6  10  11       19.96       22.73      2.94 o 
  -5  10  11        3.34        2.94      1.98 o 
  -4  10  11      122.66      114.01      4.58 o 
  -3  10  11       11.59        8.00      1.86 o 
  -2  10  11       12.58        8.33      1.99 o 
  -1  10  11       16.86       17.19      2.63 o 
   0  10  11       41.18       45.82      7.02 o 
   1  10  11        2.66        0.44      1.84 o 
   2  10  11       23.97       25.74      2.80 o 
   3  10  11        1.14        1.40      1.84 o 
  -7  11  11        1.30        0.90      1.86 o 
  -6  11  11        4.25        5.04      2.10 o 
  -5  11  11       85.02       90.74      5.58 o 
  -4  11  11        8.90       12.29      2.88 o 
  -3  11  11        1.61        2.66      1.46 o 
  -2  11  11       48.25       47.03      7.53 o 
  -1  11  11      105.94      109.92      5.26 o 
   0  11  11        3.83        6.06      2.10 o 
   1  11  11        0.10       -1.02      1.72 o 
   2  11  11       35.56       37.82     11.40 o 
   3  11  11        1.58        3.13      2.03 o 
  -7  12  11        4.55       -0.36      1.74 o 
  -6  12  11        7.43        5.40      2.22 o 
  -5  12  11        3.22       -1.14      1.74 o 
  -4  12  11       30.75       27.83      3.66 o 
  -3  12  11        3.23        3.38      1.59 o 
  -2  12  11      105.81      101.99      4.88 o 
  -1  12  11       11.31       12.98      2.48 o 
   0  12  11        3.03        1.53      1.88 o 
   1  12  11       10.22       15.35      2.96 o 
   2  12  11        0.02        1.88      2.82 o 
   3  12  11       17.53       19.02      2.99 o 
  -6  13  11       95.15      106.69      6.06 o 
  -5  13  11        1.57        1.68      1.98 o 
  -4  13  11        1.30        0.42      1.92 o 
  -3  13  11        4.74        4.85      1.89 o 
  -2  13  11        3.76        1.89      1.63 o 
  -1  13  11        0.69        3.56      1.79 o 
   0  13  11        9.60        7.65      2.31 o 
   1  13  11        0.92        2.45      1.87 o 
   2  13  11      167.15      178.52      7.20 o 
  -6  14  11       95.28       86.90      5.70 o 
  -5  14  11       16.37       14.27      3.06 o 
  -4  14  11        0.00        2.88      2.10 o 
  -3  14  11       40.00       33.04      3.60 o 
  -2  14  11       31.92       32.04      3.39 o 
  -1  14  11      230.57      245.62      8.24 o 
   0  14  11        0.49        1.62      1.96 o 
   1  14  11        4.37        6.33      1.96 o 
   2  14  11      259.06      281.64      9.15 o 
  -6  15  11       15.30       16.07      3.12 o 
  -5  15  11       34.76       39.22      4.26 o 
  -4  15  11       50.86       35.26      4.20 o 
  -3  15  11        0.13        0.49      1.33 o 
  -2  15  11       98.48       98.24      4.91 o 
  -1  15  11        0.34        2.27      1.76 o 
   0  15  11       85.12       93.42      5.38 o 
   1  15  11        0.08        1.63      1.40 o 
   2  15  11       56.55       61.03      4.68 o 
  -6  16  11        7.44        4.74      2.40 o 
  -5  16  11        6.82        2.46      2.28 o 
  -4  16  11        0.11        0.66      2.04 o 
  -3  16  11        0.88        5.10      2.34 o 
  -2  16  11        0.32       -1.69      1.44 o 
  -1  16  11       24.13       21.27      3.05 o 
   0  16  11       50.59       54.55      4.49 o 
   1  16  11       24.00       30.52      2.65 o 
   2  16  11       10.23        8.14      2.56 o 
  -5  17  11        0.02        2.10      2.16 o 
  -4  17  11       52.91       47.56      4.98 o 
  -3  17  11       56.09       64.65      5.76 o 
  -2  17  11        3.63        3.75      1.86 o 
  -1  17  11        3.39        3.23      1.90 o 
   0  17  11        7.54        6.35      2.39 o 
   1  17  11        3.21        3.31      1.61 o 
  -5  18  11      198.73      207.63      9.72 o 
  -4  18  11        8.99       12.77      3.30 o 
  -3  18  11        4.74        4.74      2.58 o 
  -2  18  11       27.04       19.57      3.21 o 
  -1  18  11       55.18       55.02      4.71 o 
   0  18  11        8.73        9.04      2.65 o 
   1  18  11      154.50      176.89      6.75 o 
  -4  19  11       19.11       18.95      3.72 o 
  -3  19  11        1.58        2.94      2.64 o 
  -2  19  11        2.42        3.69      2.04 o 
  -1  19  11       13.90       10.81      2.53 o 
   0  19  11       60.69       62.23     11.40 o 
  -4  20  11        0.99        1.20      2.22 o 
  -3  20  11       89.24      102.92      7.26 o 
  -2  20  11        0.04        0.38      1.82 o 
  -1  20  11       30.06       34.67     10.50 o 
   0  20  11      110.74      109.91      6.04 o 
  -3  21  11       65.03       77.01      6.66 o 
  -2  21  11       10.90        6.80      2.22 o 
  -1  21  11       58.51       54.40      5.22 o 
  -4   0  12        0.09       -0.42      1.92 o 
  -2   0  12      136.40      133.86      8.22 o 
   0   0  12        4.37        4.74      3.00 o 
   2   0  12       23.99       18.44      6.72 o 
  -6   1  12       42.76       42.66      2.67 o 
  -5   1  12        0.07        0.45      1.36 o 
  -4   1  12       28.80       26.16      7.26 o 
  -3   1  12       39.01       35.72      3.24 o 
  -2   1  12       67.91       64.72      4.30 o 
  -1   1  12       20.16       23.22      3.13 o 
   0   1  12        7.92        5.95      2.16 o 
   1   1  12        1.46        0.90      2.07 o 
   2   1  12       12.29       15.06      2.37 o 
  -6   2  12       36.44       41.47      4.08 o 
  -5   2  12        0.01       -0.24      1.36 o 
  -4   2  12        1.74       -0.69      1.42 o 
  -3   2  12        0.17        1.57      1.60 o 
  -2   2  12      104.75      104.85     12.92 o 
  -1   2  12       15.75       16.34      2.71 o 
   0   2  12        0.34        0.99      1.78 o 
   1   2  12       22.21       19.57      3.34 o 
   2   2  12       12.62       10.96      1.94 o 
  -6   3  12        1.28        0.43      1.31 o 
  -5   3  12       33.79       36.68      3.00 o 
  -4   3  12        4.65        4.83      1.76 o 
  -3   3  12        2.45        2.57      1.65 o 
  -2   3  12      445.72      439.71     12.53 o 
  -1   3  12        3.94        3.52      1.81 o 
   0   3  12        6.65        3.22      1.95 o 
   1   3  12       21.14       20.99      3.81 o 
   2   3  12       24.28       25.81      2.48 o 
  -6   4  12       22.22       25.08      2.29 o 
  -5   4  12        0.00       -0.94      1.27 o 
  -4   4  12        8.84        8.56      1.98 o 
  -3   4  12        1.33       -0.61      1.41 o 
  -2   4  12      165.99      178.69      9.42 o 
  -1   4  12       60.60       62.92      6.33 o 
   0   4  12       52.39       54.60      4.43 o 
   1   4  12        5.65        4.80      3.06 o 
   2   4  12       76.57       76.91      4.89 o 
  -6   5  12       85.76       84.87      3.63 o 
  -5   5  12      123.07      133.56      4.86 o 
  -4   5  12       15.07       14.30      2.23 o 
  -3   5  12        0.62        1.61      1.74 o 
  -2   5  12       21.46       21.13      2.91 o 
  -1   5  12       22.85       17.97      2.88 o 
   0   5  12       27.02       31.04      3.71 o 
   1   5  12       15.70       12.48      3.05 o 
   2   5  12       22.89       23.00      2.72 o 
  -6   6  12        7.57        4.81      1.61 o 
  -5   6  12       76.84       85.40      3.96 o 
  -4   6  12       76.78       84.09      4.16 o 
  -3   6  12       58.25       57.82      4.47 o 
  -2   6  12       19.31       15.36      2.76 o 
  -1   6  12        1.64        3.95      1.88 o 
   0   6  12       12.62       10.36      5.01 o 
   1   6  12        1.43        5.72      2.48 o 
   2   6  12       15.39       13.86      5.76 o 
  -6   7  12       33.30       26.98      2.33 o 
  -5   7  12       40.97       46.81      3.14 o 
  -4   7  12        1.23        1.05      1.50 o 
  -3   7  12       51.97       51.98      3.73 o 
  -2   7  12       36.96       30.94      3.31 o 
  -1   7  12        3.52        4.60      4.05 o 
   0   7  12       28.99       36.02      3.88 o 
   1   7  12       40.58       43.95      4.43 o 
   2   7  12        0.05        1.79      2.40 o 
  -6   8  12       34.65       33.58      2.57 o 
  -5   8  12       26.10       23.66      2.54 o 
  -4   8  12       19.37       15.44      2.33 o 
  -3   8  12       11.58        9.34      2.13 o 
  -2   8  12        5.02        6.16      1.96 o 
  -1   8  12       43.07       45.59      4.07 o 
   0   8  12       10.10       10.12      2.64 o 
   1   8  12       54.00       54.41      4.79 o 
  -6   9  12        9.50        7.48      1.74 o 
  -5   9  12       35.03       31.77      2.80 o 
  -4   9  12       12.54        7.20      1.91 o 
  -3   9  12        5.75        4.60      1.86 o 
  -2   9  12       77.37       70.57      4.47 o 
  -1   9  12       28.00       21.86      3.22 o 
   0   9  12       38.33       32.71      3.86 o 
   1   9  12       15.84       18.88      4.14 o 
  -5  10  12       32.43       35.02      2.86 o 
  -4  10  12        7.83        9.08      2.03 o 
  -3  10  12        4.45        3.33      2.52 o 
  -2  10  12       77.81       79.40      4.62 o 
  -1  10  12       65.17       69.57     10.02 o 
   0  10  12        4.63        2.20      2.07 o 
   1  10  12        0.13       -1.14      1.91 o 
  -5  11  12       42.12       40.48      3.07 o 
  -4  11  12       18.42       16.96      2.47 o 
  -3  11  12       29.88       25.72      3.21 o 
  -2  11  12       17.47       18.99      3.90 o 
  -1  11  12       39.37       27.97      3.46 o 
   0  11  12        2.73        1.81      2.00 o 
   1  11  12        5.93        7.91      2.65 o 
  -5  12  12        2.61        2.85      1.57 o 
  -4  12  12        1.70        2.68      1.67 o 
  -3  12  12        7.61        4.92      1.84 o 
  -2  12  12        0.48       -0.31      1.61 o 
  -1  12  12        1.50        0.66      2.46 o 
   0  12  12       15.55       14.09      2.87 o 
   1  12  12        0.06        1.16      2.19 o 
  -5  13  12        3.91        4.50      2.43 o 
  -4  13  12       12.81       11.04      2.25 o 
  -3  13  12       20.63       21.11      2.84 o 
  -2  13  12        1.51        1.09      1.74 o 
  -1  13  12       34.80       29.84      3.72 o 
   0  13  12        5.36        7.29      2.44 o 
  -4  14  12        2.58        1.88      1.65 o 
  -3  14  12       39.54       41.18      3.59 o 
  -2  14  12        5.16        8.02      2.18 o 
  -1  14  12        4.95        4.25      2.22 o 
   0  14  12       39.18       42.03      4.30 o 
  -4  15  12       16.18       11.24      2.23 o 
  -3  15  12       94.95      102.15      5.08 o 
  -2  15  12       21.63       22.66      3.14 o 
  -1  15  12        3.91        4.93      2.52 o 
  -3  16  12        1.46        6.10      2.37 o 
  -2  16  12       27.88       30.25      3.54 o 
  -3   0  13       21.35       14.87      3.90 o 
  -1   0  13      682.43      715.43     23.63 o 
  -4   1  13        6.50        7.56      2.12 o 
  -3   1  13       32.02       31.14      3.41 o 
  -2   1  13      101.18       96.26      5.24 o 
  -1   1  13       43.77       51.52      4.60 o 
  -4   2  13        8.69       10.81      2.31 o 
  -3   2  13        0.55        1.59      1.92 o 
  -2   2  13       43.40       42.42      6.96 o 
  -1   2  13      140.76      142.02      6.68 o 
  -4   3  13       12.69       10.36      2.25 o 
  -3   3  13      120.51      129.70      6.30 o 
  -2   3  13       19.92       16.04      2.82 o 
  -1   3  13        0.41        0.79      2.13 o 
  -4   4  13        7.66        6.55      3.60 o 
  -3   4  13        8.30        6.67      3.06 o 
  -2   4  13        1.84        0.96      1.78 o 
  -1   4  13        1.46       -1.80      2.52 o 
  -4   5  13        0.27        0.79      1.67 o 
  -3   5  13        0.40        0.82      1.76 o 
  -2   5  13       32.14       30.13      3.50 o 
  -1   5  13        2.92        2.12      2.06 o 
  -3   6  13        0.68        0.45      1.64 o 
  -2   6  13       77.46       91.67      7.83 o 
  -1   6  13       18.08       14.68      3.01 o 
  -3   7  13       33.19       35.74      3.47 o 
  -2   7  13       59.44       66.31      4.69 o 
                                                 
